# Supplementary material for: Comprehensive analysis and expression characterization of potato Cytochrome P450 gene family and the role of StCYP67 in abiotic stresses
Source: BMC Plant Biol. 2025 Sep 20;25:1207. doi: 10.1186/s12870-025-07392-y (PMC12449801; doi:10.1186/s12870-025-07392-y)
Supplement: Supplementary file 1 — Additional file 1. Figure S1. Phylogenetic relationship, conserved motifs and gene structure of StCYP450 genes. A Phylogenetic relationship of StCYP450 genes. B The conserved motifs of StCYP450 genes were showed in different colors. C The exon-intron structure. The coding sequence (CDS) and untranslated region (UTR) were showed in different colors, and the lines between the boxes mean introns. Figure S2. The chromosomal mapping analysis of StCYP450 gene family in potato. Table S1. Physical and chemical properties of StCYP450 gene family in potato. AA. amino acid sequence length; MW. molecular weight; pI. isoelectric point; GRAVY. grand average of hydropathicity; II. instability index; AI. aliphatic index; SL. subcellular localization; CP. chloroplast; C. cytoplasm; CY. cytoskeleton; N. nucleus; V. vacuole; M. mitochondrion; PM. plasma membrane; E. extracellular matrix; ER. endoplasmic reticulum; P. peroxisome; G. golgi apparatus; C_N. cytoplasm_nucleus. Table S2. String protein in Arabidopsis corresponding to CYPs gene family in potato of phylogenetic tree. Table S3. Functional annotation of StCYP450 related to BRs and ABA in potatoes. Table S4. The GO classification of the annotated StCYP85 clan genes in potato. Table S5. FPKM values of StCYP72 and StCYP85 genes in various potato tissues. Table S6. FPKM values of StCYP72 and StCYP85 genes in potato different treatments. Table S7. Sequences of primer employed in the amplification of StCYP67 gene and qRT-PCR analysis. [file 12870_2025_7392_MOESM1_ESM.zip › 12870_2025_7392_MOESM1_ESM.xlsx]

## Sheet: Table S1
Table S1. Analysis of physical and chemical properties of StCYP450 gene family in potato
Gene name	Gene ID	Protein Length (amino acid, AA)	MW (Molecular Weight, kD)	pI (isoelectric point)	II (Instability Index)	AI (Aliphatic Index)	GRAVY (Grand Average of Hydropathicity)	SL(Subcellular Localization)
StCYP1	Soltu.DM.01G003630.1	487	55191.8	8.41	41.63	92.9	-0.17	CP
StCYP2	Soltu.DM.01G005270.1	447	50699.4	6.25	31.78	89.4	-0.167	C
StCYP3	Soltu.DM.01G005280.1	446	50643.5	6.04	31.86	88.27	-0.143	CY
StCYP4	Soltu.DM.01G005290.1	504	57306.9	8.63	35.47	98.99	-0.006	CP
StCYP5	Soltu.DM.01G005300.1	436	49574.5	6.34	35.62	98.78	-0.022	N
StCYP6	Soltu.DM.01G005310.1	191	21892.4	5.84	31.81	91.26	-0.22	C
StCYP7	Soltu.DM.01G005320.1	363	41155.4	6.22	31.29	87.55	-0.207	CP
StCYP8	Soltu.DM.01G005330.1	504	57212.6	8.07	34.26	96.65	-0.043	CP
StCYP9	Soltu.DM.01G005340.1	274	31158.5	4.98	29.98	90	-0.334	C
StCYP10	Soltu.DM.01G005350.1	120	13745.2	9.55	52.97	101.42	0.098	N
StCYP11	Soltu.DM.01G005360.1	504	57243.5	8.07	34.16	95.87	-0.065	CP
StCYP12	Soltu.DM.01G005390.1	496	56447.6	7.2	30.88	92.76	-0.076	CP
StCYP13	Soltu.DM.01G005400.1	452	51472	6.68	33.81	93.01	-0.063	C
StCYP14	Soltu.DM.01G005430.1	495	56324	8.67	33.84	96.53	0	CP
StCYP15	Soltu.DM.01G005450.1	140	16457.1	6.15	27.29	87.71	-0.244	N
StCYP16	Soltu.DM.01G005460.1	174	19775.1	9.06	50.06	97.41	0.007	N
StCYP17	Soltu.DM.01G005470.1	257	29504.2	5.71	36.04	90.31	-0.134	N
StCYP18	Soltu.DM.01G006490.1	507	57893.2	8.4	35.51	96.51	-0.188	CP
StCYP19	Soltu.DM.01G006500.1	442	50713.8	9.16	33.33	95.05	-0.243	CP
StCYP20	Soltu.DM.01G008170.1	527	60117.4	5.59	45.11	95.79	-0.16	CP
StCYP21	Soltu.DM.01G008490.1	503	57072.2	7.12	36.36	95.57	-0.125	CP
StCYP22	Soltu.DM.01G009320.1	517	58995.1	8.51	42.89	98.39	0.007	CP
StCYP23	Soltu.DM.01G014610.1	513	60548.4	6.84	44.36	91.99	-0.146	CP
StCYP24	Soltu.DM.01G014950.1	480	55473.7	9	42.53	91.56	-0.174	V
StCYP25	Soltu.DM.01G014970.1	162	18534.3	5.04	46.21	107.84	-0.107	C
StCYP26	Soltu.DM.01G015000.1	474	54383	9.3	45.89	100.15	-0.039	CP
StCYP27	Soltu.DM.01G016480.1	231	25265.5	6.16	54.94	71.39	-0.401	N
StCYP28	Soltu.DM.01G018300.1	252	28316.3	5.95	65.51	85.91	-0.37	N
StCYP29	Soltu.DM.01G021930.1	498	57239.8	8.96	37.07	95.34	-0.123	CP
StCYP30	Soltu.DM.01G030110.1	248	27919.2	8.65	44.98	90.36	-0.225	N
StCYP31	Soltu.DM.01G032850.1	528	61119	8.06	38.44	82.37	-0.284	CP
StCYP32	Soltu.DM.01G032870.1	505	58497.4	8.64	36.67	91.56	-0.213	CP
StCYP33	Soltu.DM.01G032880.1	328	38181.7	5.89	43.47	82.96	-0.36	C
StCYP34	Soltu.DM.01G032900.1	506	58736.7	8.89	33.14	87.91	-0.27	CP
StCYP35	Soltu.DM.01G032950.1	506	58822.7	8.32	35.78	89.45	-0.25	CP
StCYP36	Soltu.DM.01G032960.1	406	47041.8	6.19	33.18	80.25	-0.361	CP
StCYP37	Soltu.DM.01G032980.1	506	58701.6	8.71	35.24	87.71	-0.265	CP
StCYP38	Soltu.DM.01G033010.1	465	53353.2	6.24	35.54	81.18	-0.247	CY
StCYP39	Soltu.DM.01G033030.1	515	59743.2	8.36	43.24	89.51	-0.192	CP
StCYP40	Soltu.DM.01G033040.1	515	60060.6	8.65	40.14	88	-0.224	CP
StCYP41	Soltu.DM.01G033740.1	535	60769.5	7.95	42.99	96.02	-0.088	CP
StCYP42	Soltu.DM.01G035430.1	534	60198.1	8.75	32.92	97.64	0.042	CP
StCYP43	Soltu.DM.01G035860.1	514	58483.5	7.26	36.76	90.51	-0.224	CP
StCYP44	Soltu.DM.01G047740.1	500	57274.3	9.39	40.61	89.94	-0.271	CP
StCYP45	Soltu.DM.02G001580.1	540	62340.4	8.65	43.19	90.96	-0.156	CP
StCYP46	Soltu.DM.02G001830.1	389	44918.8	6.63	34.54	92.49	-0.338	PM
StCYP47	Soltu.DM.02G005740.1	503	56707.1	7.66	36.37	99.82	-0.075	CP
StCYP48	Soltu.DM.02G007790.1	490	55303.2	6.16	35.5	104.61	0.024	PM
StCYP49	Soltu.DM.02G008320.1	491	55713.8	6.58	39.26	104.26	-0.082	PM
StCYP50	Soltu.DM.02G008340.1	380	43364.5	5.84	40.56	106.68	-0.053	CP
StCYP51	Soltu.DM.02G008350.1	497	56413.4	8.06	41.62	101.39	-0.124	PM
StCYP52	Soltu.DM.02G008360.1	493	55937.1	8.72	39.07	103.02	-0.087	CP
StCYP53	Soltu.DM.02G008370.1	492	55842.9	6.78	34.4	107.22	-0.097	CP
StCYP54	Soltu.DM.02G008380.1	151	17089	5.08	24.76	109.8	-0.077	C
StCYP55	Soltu.DM.02G008390.1	493	56127.2	6.58	35.1	106.82	-0.098	CP
StCYP56	Soltu.DM.02G008410.1	495	55714.8	8.34	39.59	105.17	-0.095	PM
StCYP57	Soltu.DM.02G008420.1	492	55347.4	8.6	36.88	102.26	-0.096	CP
StCYP58	Soltu.DM.02G009130.1	468	53951.6	9.01	36.7	87.29	-0.205	CP
StCYP59	Soltu.DM.02G012590.1	479	55137.1	8.78	40.49	82.19	-0.251	CP
StCYP60	Soltu.DM.02G013630.1	501	57671.9	8.03	44.64	89.74	-0.115	V
StCYP61	Soltu.DM.02G019930.1	508	57450.3	8.73	39.62	99.39	-0.02	PM
StCYP62	Soltu.DM.02G021920.1	510	58104.1	8.75	38.17	104.94	-0.054	CP
StCYP63	Soltu.DM.02G021930.1	269	30300.6	6.45	36.81	89.89	-0.19	C
StCYP64	Soltu.DM.02G024380.1	522	59454.7	6.07	37.72	89.12	-0.167	CP
StCYP65	Soltu.DM.02G024550.1	501	57171.9	8.97	41.34	97.8	-0.184	C
StCYP66	Soltu.DM.02G024760.1	495	56487	9.06	37.56	88.26	-0.156	CP
StCYP67	Soltu.DM.02G025220.1	491	55781.2	8.36	46.98	87.19	-0.226	ER
StCYP68	Soltu.DM.02G027570.1	503	56994.4	8.1	41.09	100.22	-0.148	CP
StCYP69	Soltu.DM.02G028110.1	285	32540.3	6.31	48.6	89.02	-0.312	CP
StCYP70	Soltu.DM.02G028120.1	500	56842.2	8.58	48.5	98.44	-0.103	CP
StCYP71	Soltu.DM.02G029440.1	501	56967.4	8.63	38.18	97.09	-0.17	CP
StCYP72	Soltu.DM.02G029450.1	503	57479	8.1	43.23	94.97	-0.174	CP
StCYP73	Soltu.DM.02G029460.1	443	50149.5	6.84	43.39	101.26	-0.044	CP
StCYP74	Soltu.DM.02G029490.1	529	59001.2	8.7	43.09	97.35	-0.136	CP
StCYP75	Soltu.DM.02G029500.1	496	56029	8.8	43.97	96.47	-0.176	CP
StCYP76	Soltu.DM.02G029510.1	158	17913	5.73	55.27	107.34	0.041	N
StCYP77	Soltu.DM.02G029520.1	280	31503.5	5.09	36.32	105.14	-0.067	C
StCYP78	Soltu.DM.02G029530.1	495	55667.6	8.6	44.04	95.92	-0.163	CP
StCYP79	Soltu.DM.02G033600.1	845	96916.7	9.31	40.69	96.44	-0.1	CP
StCYP80	Soltu.DM.02G034160.1	506	58198.6	8.19	44.28	92.51	-0.211	CP
StCYP81	Soltu.DM.03G006100.1	178	20254.4	5.06	53.59	93.09	-0.24	C
StCYP82	Soltu.DM.03G006110.1	183	20482.5	9.44	40.46	92.73	-0.154	CP
StCYP83	Soltu.DM.03G007060.1	208	23706.6	5.7	58.94	73.65	-0.809	C
StCYP84	Soltu.DM.03G008210.1	327	36551.2	6.35	38.63	92.14	-0.147	N
StCYP85	Soltu.DM.03G013680.1	545	61850.3	9.01	45.76	96.75	-0.041	CP
StCYP86	Soltu.DM.03G016240.1	513	58974.7	8.58	33.88	84.78	-0.248	CP
StCYP87	Soltu.DM.03G016900.1	486	55106	6.85	47.65	100.33	-0.028	CP
StCYP88	Soltu.DM.03G016920.1	274	31135	6.45	49.66	97.19	-0.059	C
StCYP89	Soltu.DM.03G016930.1	377	42837.9	8.52	45.49	97.27	-0.019	CP
StCYP90	Soltu.DM.03G016940.1	336	38015.9	5.88	45.99	102.68	-0.056	E
StCYP91	Soltu.DM.03G016950.1	486	55287.2	7.7	53.52	98.74	-0.069	CP
StCYP92	Soltu.DM.03G016960.1	192	22010.4	5.13	69.66	101.61	-0.14	N
StCYP93	Soltu.DM.03G016970.1	158	18047	5.58	69.57	103.73	-0.033	C
StCYP94	Soltu.DM.03G016980.1	440	50017.8	6.44	52.34	95.55	-0.112	CP
StCYP95	Soltu.DM.03G016990.1	487	55114.9	7.69	51.21	97.52	-0.074	CP
StCYP96	Soltu.DM.03G017780.1	520	59200.2	6.73	29.04	81.92	-0.35	C
StCYP97	Soltu.DM.03G017800.1	513	58440.4	8.62	31.29	87.21	-0.11	CP
StCYP98	Soltu.DM.03G020840.1	513	58960.7	8.55	51.68	103.14	-0.093	CP
StCYP99	Soltu.DM.03G020860.1	157	18008.6	4.84	43.36	84.39	-0.38	C
StCYP100	Soltu.DM.03G020870.1	155	17748.2	4.58	47.56	103.61	-0.239	C
StCYP101	Soltu.DM.03G020880.1	341	38640.7	8.66	45.56	74.05	-0.536	N
StCYP102	Soltu.DM.03G020890.1	375	43082.3	9.47	58.15	106.83	-0.101	CP
StCYP103	Soltu.DM.03G020900.1	462	53476.5	9.33	47.52	101.69	-0.152	CP
StCYP104	Soltu.DM.03G020910.1	259	30148.7	4.99	51.91	97.76	-0.306	C
StCYP105	Soltu.DM.03G020920.1	496	56960.2	7.18	50.72	103.35	-0.093	CP
StCYP106	Soltu.DM.03G020930.1	157	17971.8	5.19	38.24	84.33	-0.136	C
StCYP107	Soltu.DM.03G020940.1	350	40143.8	9.72	51.78	107.26	-0.12	E
StCYP108	Soltu.DM.03G020950.1	517	59353.1	8.05	54.95	102.71	-0.074	CP
StCYP109	Soltu.DM.03G020960.1	152	17135.1	10.07	41.44	107.17	0.117	CP
StCYP110	Soltu.DM.03G023920.1	382	43958	9.11	37.84	89.24	-0.059	E
StCYP111	Soltu.DM.03G024660.1	495	56499.6	8.65	32.69	93.52	-0.145	CP
StCYP112	Soltu.DM.03G024670.1	463	52907.5	8.7	32.95	93.67	-0.202	M
StCYP113	Soltu.DM.03G024680.1	463	53013.6	8.79	33.64	91.56	-0.245	M
StCYP114	Soltu.DM.03G024690.1	489	55988	8.23	32.32	92.7	-0.166	CP
StCYP115	Soltu.DM.03G025330.1	490	55027.6	6.53	33.14	90.1	-0.247	C
StCYP116	Soltu.DM.03G025340.1	485	54951.7	8.04	43.4	98.91	-0.182	CP
StCYP117	Soltu.DM.03G025350.1	506	57388.4	6.93	43.6	101.92	-0.106	CP
StCYP118	Soltu.DM.03G025360.1	497	56427.4	7.64	49.61	104.35	-0.107	PM
StCYP119	Soltu.DM.03G025370.1	497	56507.5	6.69	45.5	103.94	-0.16	CP
StCYP120	Soltu.DM.03G025380.1	496	56520.6	6.88	44.13	102.98	-0.185	CP
StCYP121	Soltu.DM.03G025390.1	499	56866.9	8.44	40.95	98.64	-0.207	CP
StCYP122	Soltu.DM.03G025400.1	377	42889.6	8.74	46.09	103.13	-0.185	CP
StCYP123	Soltu.DM.03G025410.1	499	56736.9	8.35	42.93	101.18	-0.136	CP
StCYP124	Soltu.DM.03G025420.1	470	53605.1	6.85	45.21	101.81	-0.177	CP
StCYP125	Soltu.DM.03G025430.1	495	56341.2	7.18	38.97	96.87	-0.232	ER
StCYP126	Soltu.DM.03G025440.1	501	56360.1	6.26	44.13	96.91	-0.132	PM
StCYP127	Soltu.DM.03G025450.1	512	58292.7	6.85	44.15	101.27	-0.157	ER
StCYP128	Soltu.DM.03G025460.1	471	53349.8	6.35	42.24	104.69	-0.083	PM
StCYP129	Soltu.DM.03G025470.1	504	57039.7	6.22	38.2	96.88	-0.193	PM
StCYP130	Soltu.DM.03G025480.1	498	56408.9	6.42	42.57	98.65	-0.215	CP
StCYP131	Soltu.DM.03G025490.1	465	52309.5	7.6	38.54	99.35	-0.114	CP
StCYP132	Soltu.DM.03G025500.1	500	56712.4	6.42	38.36	96.14	-0.189	CP
StCYP133	Soltu.DM.03G025510.1	601	67902.5	6.43	42.41	100.27	-0.128	PM
StCYP134	Soltu.DM.03G025530.1	150	17060.7	5.93	39.92	93.6	-0.27	CP
StCYP135	Soltu.DM.03G025540.1	262	30079.8	7.06	41.48	107.06	-0.067	C
StCYP136	Soltu.DM.03G025550.1	496	56362.3	6.41	42.98	101.59	-0.133	CP
StCYP137	Soltu.DM.03G025560.1	434	49270.8	8.49	41.35	97.97	-0.185	CP
StCYP138	Soltu.DM.03G025570.1	174	19396.4	9.24	41.3	103.68	-0.122	C
StCYP139	Soltu.DM.03G025590.1	500	56655.7	6.15	34.94	94.34	-0.101	CP
StCYP140	Soltu.DM.03G025600.1	369	41919.4	5.05	33.69	98.75	-0.147	CP
StCYP141	Soltu.DM.03G029090.1	488	55222.3	6.96	38.49	100.08	0.109	CP
StCYP142	Soltu.DM.03G029340.1	514	57151.5	8.83	29.89	97.92	-0.027	CP
StCYP143	Soltu.DM.03G032880.1	478	54815.7	6.19	35.51	101.19	-0.1	CP
StCYP144	Soltu.DM.03G032890.1	442	50428.4	7.24	34.13	92.87	-0.182	CP
StCYP145	Soltu.DM.03G032900.1	259	30322.1	5.7	38.28	89.58	-0.151	CY
StCYP146	Soltu.DM.03G032920.1	424	48406.7	8.93	31.87	107.41	-0.042	CP
StCYP147	Soltu.DM.03G034600.1	516	59059.1	9.14	35.41	94.32	-0.057	CP
StCYP148	Soltu.DM.03G036290.1	416	47581.1	8.81	52.98	94.64	-0.156	N
StCYP149	Soltu.DM.03G037130.1	509	57921.3	7.65	32.04	98.21	-0.142	CP
StCYP150	Soltu.DM.03G037140.1	317	36475.3	9.09	31.65	95.62	-0.255	C
StCYP151	Soltu.DM.03G037150.1	138	15552.1	6.12	32.02	92.46	-0.112	N
StCYP152	Soltu.DM.04G000180.1	499	57287.1	8.38	41.59	94.91	-0.099	CP
StCYP153	Soltu.DM.04G000340.1	528	60313.6	9.26	42.25	103.37	-0.006	CP
StCYP154	Soltu.DM.04G000350.1	146	16832.7	6.81	57.3	100.14	0.134	N
StCYP155	Soltu.DM.04G000360.1	443	50349.7	8.46	42.93	104.94	-0.031	N
StCYP156	Soltu.DM.04G000370.1	447	51034.4	7.17	43.55	102.89	-0.015	CP
StCYP157	Soltu.DM.04G000380.1	162	18526.5	5.57	45.57	110.68	-0.051	C
StCYP158	Soltu.DM.04G000400.1	448	50891.2	6.86	44.84	101.81	-0.013	C
StCYP159	Soltu.DM.04G000410.1	289	32987.3	6.12	44.7	103.84	-0.059	C
StCYP160	Soltu.DM.04G000420.1	350	40206.8	8.21	38.97	101.31	-0.135	M
StCYP161	Soltu.DM.04G000440.1	209	23511.5	9.45	39.08	101.67	-0.095	C
StCYP162	Soltu.DM.04G000450.1	201	23387	6.38	58.58	92.59	-0.112	C
StCYP163	Soltu.DM.04G000470.1	447	50946.2	7.59	48.27	100.47	-0.048	CP
StCYP164	Soltu.DM.04G000480.1	413	47497.6	8.79	44.45	107.34	-0.028	CP
StCYP165	Soltu.DM.04G003320.1	527	60773.2	6.06	31.03	93.02	-0.237	CP
StCYP166	Soltu.DM.04G006200.1	417	46917.1	5.73	30.98	84.39	-0.17	CP
StCYP167	Soltu.DM.04G006410.1	417	46889.1	6.28	29.91	83.93	-0.168	CP
StCYP168	Soltu.DM.04G006800.1	467	52304.3	6.36	37.16	89.74	-0.037	CP
StCYP169	Soltu.DM.04G007280.1	508	59113.9	7.69	43.07	101.16	-0.087	CP
StCYP170	Soltu.DM.04G007720.1	499	57454.4	8.13	40.08	100.22	-0.087	PM
StCYP171	Soltu.DM.04G007730.1	480	55167.2	6.82	43.97	97.27	-0.242	PM
StCYP172	Soltu.DM.04G008090.1	108	12615.9	9.83	34.13	81.11	-0.095	C
StCYP173	Soltu.DM.04G008100.1	312	35755.5	6.35	30.53	91.86	-0.203	C
StCYP174	Soltu.DM.04G008110.1	368	42416.4	6.76	39.19	90.52	-0.2	C
StCYP175	Soltu.DM.04G008120.1	432	50198.3	6.69	41.13	89.54	-0.263	C
StCYP176	Soltu.DM.04G018590.1	124	14323.5	5.59	25.36	88.15	-0.292	CP
StCYP177	Soltu.DM.04G019150.1	271	31462.9	5.95	38.8	93.84	-0.169	C
StCYP178	Soltu.DM.04G020390.1	114	13030.2	9.34	25.05	100.88	-0.011	CP
StCYP179	Soltu.DM.04G020400.1	137	15751.3	8.62	38.69	88.25	-0.294	C
StCYP180	Soltu.DM.04G020610.1	507	57527	6.55	35.6	103.79	-0.03	ER
StCYP181	Soltu.DM.04G020630.1	429	48564.1	6.39	34.66	94.06	-0.036	N
StCYP182	Soltu.DM.04G020640.1	457	51972.2	8.54	37.61	95.78	-0.144	C
StCYP183	Soltu.DM.04G020660.1	500	56928.2	8.61	33.32	94.56	-0.104	CP
StCYP184	Soltu.DM.04G020670.1	458	51909.3	6.81	36.6	96.2	-0.111	C
StCYP185	Soltu.DM.04G020680.1	502	56550	7.62	36.07	99.02	-0.059	CP
StCYP186	Soltu.DM.04G020720.1	502	56779.2	8.51	32.97	95.14	-0.081	CP
StCYP187	Soltu.DM.04G022510.1	396	45831.4	6.79	40.75	103.08	-0.077	V
StCYP188	Soltu.DM.04G022530.1	494	56555	7.99	36.05	95.26	-0.144	V
StCYP189	Soltu.DM.04G022570.1	496	56644.1	7.09	35.14	99.96	-0.085	PM
StCYP190	Soltu.DM.04G022590.1	260	30105.8	5.12	38.95	94.81	-0.064	ER
StCYP191	Soltu.DM.04G022600.1	203	23477.3	5.87	33.83	100.3	-0.071	C
StCYP192	Soltu.DM.04G022610.1	401	46323.4	6.33	37.5	88.23	-0.3	C
StCYP193	Soltu.DM.04G022640.1	189	21875.1	5.64	34.82	89.68	-0.323	C
StCYP194	Soltu.DM.04G022650.1	307	35244.3	9.25	39.29	97.79	-0.045	V
StCYP195	Soltu.DM.04G022660.1	497	57180.5	7.27	38.84	96.88	-0.136	PM
StCYP196	Soltu.DM.04G022680.1	504	57770.1	6.98	39.15	93.95	-0.161	PM
StCYP197	Soltu.DM.04G022690.1	139	16018.9	4.85	35.62	108.56	0.128	CP
StCYP198	Soltu.DM.04G022700.1	174	19960.5	9.9	41.39	95.29	-0.097	CP
StCYP199	Soltu.DM.04G022710.1	465	53316.3	8.27	39.13	98.06	-0.127	V
StCYP200	Soltu.DM.04G022720.1	495	57096.6	6.56	35.09	99.98	-0.103	CP
StCYP201	Soltu.DM.04G022750.1	176	20075.6	9.8	38.64	111.88	-0.142	CP
StCYP202	Soltu.DM.04G022770.1	494	56505.8	6.99	42.82	96.5	-0.073	E
StCYP203	Soltu.DM.04G022780.1	128	14689.2	9.95	46.6	101.25	-0.143	N
StCYP204	Soltu.DM.04G022790.1	494	56642	8.02	36.44	100.18	-0.164	V
StCYP205	Soltu.DM.04G022800.1	494	56504.8	8.09	41.77	96.7	-0.083	CP
StCYP206	Soltu.DM.04G022820.1	351	40260.5	5.45	38.26	96.84	-0.185	C
StCYP207	Soltu.DM.04G022830.1	493	56667.3	7.3	45.42	102.78	-0.103	CP
StCYP208	Soltu.DM.04G023080.1	543	60649.1	6.04	35.5	99.74	0.046	CP
StCYP209	Soltu.DM.04G023490.1	506	58562.6	6.42	39.78	88.6	-0.154	ER
StCYP210	Soltu.DM.04G023500.1	427	49719.6	6.72	44.37	86.49	-0.285	CY
StCYP211	Soltu.DM.04G025090.1	426	47860.2	4.47	35.74	77.77	-0.499	C
StCYP212	Soltu.DM.04G025100.1	407	46844.3	8.92	46.73	89.8	-0.256	CP
StCYP213	Soltu.DM.04G025110.1	512	57855.1	6.55	31.96	93.52	-0.089	CP
StCYP214	Soltu.DM.04G025130.1	172	19571.1	6.97	31.98	77.62	-0.678	C
StCYP215	Soltu.DM.04G025140.1	363	41628.7	6.81	33.96	88.87	-0.317	C
StCYP216	Soltu.DM.04G025160.1	265	30373.1	6.55	38.29	100.38	-0.275	C
StCYP217	Soltu.DM.04G025180.1	310	35808.1	8.67	31.42	90.23	-0.367	C
StCYP218	Soltu.DM.04G026560.1	390	44349.3	8.74	38.53	91	-0.316	C
StCYP219	Soltu.DM.04G026760.1	291	33106.2	8.54	36.11	96.19	-0.106	C
StCYP220	Soltu.DM.04G027470.1	506	58437.8	7.28	41.49	93.28	-0.201	CP
StCYP221	Soltu.DM.04G027480.1	510	58563.9	8.65	44.55	94.29	-0.188	CP
StCYP222	Soltu.DM.04G027510.1	509	58612	8.74	41.92	89.69	-0.223	CP
StCYP223	Soltu.DM.04G027520.1	306	35452.4	9.4	49.81	97.52	-0.098	CP
StCYP224	Soltu.DM.04G027530.1	119	13957.9	5.8	43.43	89.33	-0.45	C
StCYP225	Soltu.DM.04G027540.1	509	58366.6	8.42	41.13	90.06	-0.22	CP
StCYP226	Soltu.DM.04G027560.1	509	58442.8	8.11	41.49	90.84	-0.198	CP
StCYP227	Soltu.DM.04G027570.1	493	56524.5	8.42	38.35	92.21	-0.276	PM
StCYP228	Soltu.DM.04G033020.1	486	55845.8	9.06	47.09	95.06	-0.147	CP
StCYP229	Soltu.DM.04G033030.1	513	58764.1	8.49	46.42	95.19	-0.128	PM
StCYP230	Soltu.DM.04G033040.1	539	61630.7	8.73	45.21	88.07	-0.25	CP
StCYP231	Soltu.DM.04G033080.1	191	22116.4	5.04	44.33	82.15	-0.358	CP
StCYP232	Soltu.DM.04G033090.1	452	52235.5	7.52	48.3	90.11	-0.173	CP
StCYP233	Soltu.DM.04G033100.1	177	20498	9.25	63.11	98.02	0.15	CP
StCYP234	Soltu.DM.04G033120.1	535	61111.1	9.21	39.65	105.12	0.059	PM
StCYP235	Soltu.DM.04G033130.1	462	52933.3	6.58	47.05	101.47	-0.085	C
StCYP236	Soltu.DM.04G033670.1	475	54225.8	9.28	39.45	88.67	-0.213	C
StCYP237	Soltu.DM.04G034580.1	517	59295.8	6.56	37.22	96.56	-0.151	PM
StCYP238	Soltu.DM.04G034590.1	517	59525.3	8.91	38.88	94.82	-0.179	PM
StCYP239	Soltu.DM.04G034600.1	511	58716.6	7.26	34.74	95.56	-0.066	PM
StCYP240	Soltu.DM.04G034610.1	464	53117.6	6.69	37.89	92.26	-0.208	CP
StCYP241	Soltu.DM.04G034620.1	520	58759.2	6.54	41.9	93.02	-0.117	ER
StCYP242	Soltu.DM.04G034630.1	511	57714.3	6.66	39.38	96.14	-0.056	PM
StCYP243	Soltu.DM.04G034640.1	521	59127.8	8.04	38.03	92.25	-0.145	PM
StCYP244	Soltu.DM.04G035070.1	496	57221.5	9.26	36.25	96.53	-0.149	CP
StCYP245	Soltu.DM.04G035740.1	335	39043.5	8.37	51.74	92.33	-0.279	C
StCYP246	Soltu.DM.05G000610.1	163	18634.6	6.42	39.22	103.44	-0.064	C
StCYP247	Soltu.DM.05G000620.1	317	36261.3	9.36	45.62	92.56	-0.166	CP
StCYP248	Soltu.DM.05G001200.1	330	38089.1	8.13	19.77	83.61	-0.415	C
StCYP249	Soltu.DM.05G001210.1	914	104455	9.09	24.1	108.6	0.048	PM
StCYP250	Soltu.DM.05G001230.1	508	59049.3	9.11	42.89	93.62	-0.146	CP
StCYP251	Soltu.DM.05G005750.1	147	16849.6	7.69	42.98	79.52	-0.178	CP
StCYP252	Soltu.DM.05G007590.1	510	58541.1	9.23	35.72	96.71	-0.128	CP
StCYP253	Soltu.DM.05G008870.1	197	22614.6	6.75	56.99	99.9	-0.1	C
StCYP254	Soltu.DM.05G011760.1	516	59323.2	8.92	43.03	96.01	-0.033	V
StCYP255	Soltu.DM.05G015440.1	476	53963.8	9.05	39.32	85.21	-0.123	CP
StCYP256	Soltu.DM.05G016120.1	249	27549.3	5.37	53.21	88.96	-0.355	C
StCYP257	Soltu.DM.05G016400.1	573	64450	6.32	50.12	90.19	-0.197	CP
StCYP258	Soltu.DM.05G017470.1	540	62120.2	8.69	38.86	94.59	-0.156	PM
StCYP259	Soltu.DM.05G019270.1	531	60407.1	6.59	36.31	91.19	-0.008	CP
StCYP260	Soltu.DM.05G026040.1	511	58185.9	8.99	43.17	90.61	-0.176	CP
StCYP261	Soltu.DM.06G004460.1	176	20484.4	6.09	47.05	77.56	-0.355	C
StCYP262	Soltu.DM.06G004470.1	453	52132.6	9.12	41.35	83.69	-0.25	C
StCYP263	Soltu.DM.06G006980.1	429	49112	6.48	41.6	95.17	-0.141	C
StCYP264	Soltu.DM.06G009120.1	317	35890.5	6.34	38.42	95.05	-0.035	CP
StCYP265	Soltu.DM.06G009130.1	127	14791.8	9.51	46.29	63.7	-0.515	C
StCYP266	Soltu.DM.06G012530.1	498	56994.3	8.26	37.28	95.94	-0.139	CP
StCYP267	Soltu.DM.06G012980.1	494	55622.9	9.06	31.29	99.03	-0.01	PM
StCYP268	Soltu.DM.06G012990.1	499	56899.7	8.54	28.55	101.92	-0.025	PM
StCYP269	Soltu.DM.06G013670.1	514	59282	8.45	40.02	91.03	-0.213	CP
StCYP270	Soltu.DM.06G016650.1	364	41474.8	6.05	32.62	92.94	-0.216	C
StCYP271	Soltu.DM.06G016660.1	248	28424.8	6.37	39.6	94.35	-0.347	C
StCYP272	Soltu.DM.06G016670.1	208	23747.7	9.98	56.32	91.35	-0.175	N
StCYP273	Soltu.DM.06G016740.1	514	58732.2	8.05	34.9	98.64	-0.126	CP
StCYP274	Soltu.DM.06G016750.1	504	57310.5	7.65	42.69	100.4	-0.106	PM
StCYP275	Soltu.DM.06G016840.1	309	34936	5.49	37.09	91.52	-0.22	CP
StCYP276	Soltu.DM.06G016900.1	226	25550.4	8.98	40.61	91.02	-0.226	CP
StCYP277	Soltu.DM.06G017110.1	431	48953.4	8.07	33.67	89.33	-0.228	E
StCYP278	Soltu.DM.06G017130.1	280	31692.8	9.24	32.24	98.11	-0.21	C
StCYP279	Soltu.DM.06G017220.1	517	58506.9	8.75	38.45	96.36	-0.142	CP
StCYP280	Soltu.DM.06G017260.1	518	58721.3	8.88	37.24	100.1	-0.027	CP
StCYP281	Soltu.DM.06G018370.1	498	57020.9	9.24	41.88	95.94	-0.045	P
StCYP282	Soltu.DM.06G018380.1	467	53861.3	9.58	42.74	94.39	-0.08	P
StCYP283	Soltu.DM.06G018920.1	502	56824.3	8.4	41.59	101.99	-0.098	N
StCYP284	Soltu.DM.06G018930.1	127	14019.3	8.96	35.9	92.2	0.042	CP
StCYP285	Soltu.DM.06G018940.1	504	57442.1	8.58	40.93	96.35	-0.192	CP
StCYP286	Soltu.DM.06G018950.1	491	55505.8	7.73	40.2	99.9	-0.098	N
StCYP287	Soltu.DM.06G018960.1	439	49899.7	7.65	37.42	95.26	-0.255	P
StCYP288	Soltu.DM.06G018970.1	504	57352.6	7.62	35.68	95.16	-0.144	CP
StCYP289	Soltu.DM.06G018990.1	167	19368	8.85	39.51	93.41	0.013	C
StCYP290	Soltu.DM.06G019000.1	186	21283.9	6.76	46.37	94.84	-0.223	C
StCYP291	Soltu.DM.06G019020.1	116	12447.9	9.57	34.39	118.53	0.406	CP
StCYP292	Soltu.DM.06G019030.1	504	57221.3	8.46	36.84	92.66	-0.172	CP
StCYP293	Soltu.DM.06G019070.1	186	21036.1	4.92	32.72	89.73	-0.288	C
StCYP294	Soltu.DM.06G019090.1	105	11754.6	5.74	47.39	86.29	-0.043	CP
StCYP295	Soltu.DM.06G019100.1	252	28294.5	5.91	33.72	88.25	-0.32	C
StCYP296	Soltu.DM.06G020030.1	481	55229.2	9.07	39.89	84.53	-0.235	CP
StCYP297	Soltu.DM.06G020040.1	474	54111.9	8.17	46.84	82.28	-0.226	CP
StCYP298	Soltu.DM.06G023630.1	348	39082.6	8.16	37.04	92.84	-0.051	C
StCYP299	Soltu.DM.06G028890.1	545	62589.6	6.93	39.33	94.42	-0.204	CP
StCYP300	Soltu.DM.06G029560.1	514	59440.2	8.09	48.62	100.25	-0.087	PM
StCYP301	Soltu.DM.06G029570.1	508	58215.7	8.77	52.97	99.15	-0.087	CP
StCYP302	Soltu.DM.06G029890.1	372	42666.7	8.9	48.03	91.72	-0.182	C
StCYP303	Soltu.DM.06G031510.2	503	57521.7	8.28	39.13	98.69	-0.205	CP
StCYP304	Soltu.DM.06G032990.1	756	85435.8	8.81	40.01	102.24	-0.003	PM
StCYP305	Soltu.DM.06G033570.1	520	59700.9	8.98	36.46	98.6	-0.05	CP
StCYP306	Soltu.DM.07G001250.1	517	60213.5	9.27	41.82	95.26	-0.202	V
StCYP307	Soltu.DM.07G002220.1	504	58067.4	7.6	37.56	90.5	-0.111	CP
StCYP308	Soltu.DM.07G002850.1	486	54797.5	8.74	33.91	90.84	-0.171	CP
StCYP309	Soltu.DM.07G005690.1	513	59145.8	8.61	53.73	97.27	-0.089	PM
StCYP310	Soltu.DM.07G006010.1	485	55214	9.05	42.66	92.85	-0.072	CP
StCYP311	Soltu.DM.07G009410.1	508	57950.6	9.22	33.22	99.63	-0.094	CP
StCYP312	Soltu.DM.07G012440.1	519	59496.7	8.54	41.06	100.69	-0.12	CP
StCYP313	Soltu.DM.07G013480.1	486	55516.6	9.11	38.58	89.88	-0.079	CP
StCYP314	Soltu.DM.07G013650.1	481	54657.7	8.98	43.7	92.04	-0.096	CP
StCYP315	Soltu.DM.07G014190.1	517	59292.2	9.18	41.83	90.72	-0.193	CP
StCYP316	Soltu.DM.07G017000.1	348	39449.5	6.4	35.74	93.82	-0.14	CP
StCYP317	Soltu.DM.07G017400.1	519	60016.4	9.35	41.76	91.7	-0.243	CP
StCYP318	Soltu.DM.07G017520.1	786	90351.2	9.25	49.13	85.33	-0.443	C
StCYP319	Soltu.DM.07G017530.1	2548	289360	8.52	46.95	83.73	-0.437	N
StCYP320	Soltu.DM.07G017780.1	503	57140.5	7.61	34.06	97.1	-0.086	CP
StCYP321	Soltu.DM.07G020360.1	150	16965.8	6.83	42.13	106	-0.109	P
StCYP322	Soltu.DM.07G021190.1	519	59961.8	8.57	43.53	96.17	-0.159	CP
StCYP323	Soltu.DM.07G021330.1	243	27923.8	6.67	53.72	96.38	-0.009	C
StCYP324	Soltu.DM.07G021340.1	517	59699.7	9.07	39.66	93.19	-0.244	PM
StCYP325	Soltu.DM.07G021350.1	517	59733.8	9.23	44.03	97.16	-0.227	PM
StCYP326	Soltu.DM.07G021360.1	539	62572.1	9.11	46.55	95.14	-0.223	PM
StCYP327	Soltu.DM.07G021370.1	373	43115	8.03	45.58	93.75	-0.186	PM
StCYP328	Soltu.DM.07G021380.1	517	59651.9	9.29	39.34	96.94	-0.194	CP
StCYP329	Soltu.DM.07G021390.1	178	20392.2	7.78	40.12	103.54	0.146	C
StCYP330	Soltu.DM.07G021410.1	517	59794.6	8.85	42.55	89.61	-0.257	CP
StCYP331	Soltu.DM.07G021430.1	270	31379.6	8.97	37.84	89.15	-0.339	CP
StCYP332	Soltu.DM.07G021440.1	511	58971	8.88	39.03	94.42	-0.172	PM
StCYP333	Soltu.DM.07G021450.1	189	21323.9	8.99	47.15	89.79	-0.143	C
StCYP334	Soltu.DM.07G021470.1	283	32743.7	7.65	46.08	97.49	-0.041	C
StCYP335	Soltu.DM.07G021480.1	526	60536.8	8.47	41.99	94.7	-0.129	PM
StCYP336	Soltu.DM.07G021490.1	518	60262.2	8.9	40.15	93.61	-0.271	CP
StCYP337	Soltu.DM.07G021500.1	518	59367.4	8.93	37.08	93.75	-0.189	PM
StCYP338	Soltu.DM.07G021510.1	459	52137.7	8.81	39.88	97.89	-0.072	C
StCYP339	Soltu.DM.07G021970.1	443	50519.8	8.78	37.53	82.69	-0.135	P
StCYP340	Soltu.DM.07G022270.1	480	54936.5	8.07	37.5	98.21	-0.107	N
StCYP341	Soltu.DM.07G023120.1	498	58535.6	9.35	42.39	84.36	-0.374	M
StCYP342	Soltu.DM.07G023610.1	1112	128410	8.72	41.08	92.46	-0.233	PM
StCYP343	Soltu.DM.07G023620.1	417	47978.6	6.48	46.34	93.74	-0.21	C
StCYP344	Soltu.DM.07G023630.1	138	16061.6	5.65	50.45	98.12	-0.214	C
StCYP345	Soltu.DM.07G023640.1	351	40650.1	6.04	58.34	95.21	-0.171	CP
StCYP346	Soltu.DM.07G023650.1	967	111411	8.71	43.31	91.53	-0.288	C
StCYP347	Soltu.DM.07G023660.1	518	59293.3	8.36	39.83	98.61	-0.101	N
StCYP348	Soltu.DM.07G026130.1	475	54738.4	9.04	51.64	97.64	-0.035	CP
StCYP349	Soltu.DM.07G026140.1	500	57362	9.17	48.4	91.04	-0.103	PM
StCYP350	Soltu.DM.08G001220.1	414	47922.7	8.82	41.46	92.32	-0.319	C
StCYP351	Soltu.DM.08G001480.1	346	39775.3	6.04	35.72	89.57	-0.135	C
StCYP352	Soltu.DM.08G003210.1	184	21200.2	6.92	40.53	79.46	-0.513	C
StCYP353	Soltu.DM.08G003250.1	469	53389.2	8.9	37.38	91.47	-0.099	CP
StCYP354	Soltu.DM.08G004200.1	471	54429.4	9.41	37.61	85.69	-0.166	V
StCYP355	Soltu.DM.08G004210.1	293	33162.4	8.77	40.88	84.98	-0.198	N
StCYP356	Soltu.DM.08G004280.1	69	7856.19	7.75	37.16	67.83	0.113	CP
StCYP357	Soltu.DM.08G004290.1	441	51130.7	9.26	34.24	86.26	-0.15	V
StCYP358	Soltu.DM.08G005680.1	184	21137	8.53	43.45	105.87	-0.042	C
StCYP359	Soltu.DM.08G005690.1	177	19787.3	10.04	36.23	103.05	0.01	CP
StCYP360	Soltu.DM.08G010200.1	503	57056.9	8.72	37.85	100.99	0.005	CP
StCYP361	Soltu.DM.08G013130.1	519	58646.1	8.75	42.54	94.3	-0.154	PM
StCYP362	Soltu.DM.08G016720.1	465	53081	8.84	40.8	102.92	-0.105	C
StCYP363	Soltu.DM.08G018780.1	504	58008.2	7.68	38.17	90.75	-0.26	CP
StCYP364	Soltu.DM.08G020030.1	500	56815.8	8.58	42.5	95.94	-0.134	CP
StCYP365	Soltu.DM.08G020150.1	462	52426.1	8.96	37.14	90.35	-0.08	CP
StCYP366	Soltu.DM.08G022010.1	499	56571.7	7.33	35.58	99.2	-0.09	CP
StCYP367	Soltu.DM.08G022020.1	499	56479.6	6.68	32.61	100.36	-0.061	CP
StCYP368	Soltu.DM.08G022030.1	502	57362.6	6.73	35.86	98.41	-0.092	CP
StCYP369	Soltu.DM.08G022050.1	494	56537.8	7.72	36.89	102.17	-0.086	CP
StCYP370	Soltu.DM.08G022060.1	506	58438.3	8.04	40.46	101.88	-0.133	CP
StCYP371	Soltu.DM.08G022070.1	438	50225.1	5.94	34.06	94.36	-0.277	CP
StCYP372	Soltu.DM.08G024680.1	500	57339.6	8.59	41.89	93.98	-0.194	CP
StCYP373	Soltu.DM.08G025570.1	1508	170640	7.55	44.4	89.64	-0.181	CP
StCYP374	Soltu.DM.08G025580.1	532	60474.5	8.84	45.39	89.21	-0.143	CP
StCYP375	Soltu.DM.08G025590.1	521	59211.1	8.91	42.5	93.74	-0.056	CP
StCYP376	Soltu.DM.08G025600.1	521	59327.3	8.57	42.31	91.82	-0.066	CP
StCYP377	Soltu.DM.08G025620.1	480	54501.7	8.31	39.48	95.27	-0.013	CP
StCYP378	Soltu.DM.08G025630.1	526	59812.8	8.96	46.44	90.44	-0.089	CP
StCYP379	Soltu.DM.08G025640.1	521	58939.6	8.29	45.71	95.43	-0.026	CP
StCYP380	Soltu.DM.08G025650.1	524	59970.2	9.17	45.34	96.7	-0.037	CP
StCYP381	Soltu.DM.08G025660.1	521	59180.2	8.76	45.14	91.5	-0.051	CP
StCYP382	Soltu.DM.08G025670.1	524	59798.6	6.73	48.27	90.78	-0.049	CP
StCYP383	Soltu.DM.08G025680.1	156	17768.8	6.1	46.97	105.06	0.205	CP
StCYP384	Soltu.DM.08G025700.1	454	51384	5.07	43.41	87.38	-0.195	C
StCYP385	Soltu.DM.08G025710.1	515	58386.4	7.66	43.46	105.92	-0.056	PM
StCYP386	Soltu.DM.08G025720.1	360	41096.8	8.53	43.39	104.22	-0.125	PM
StCYP387	Soltu.DM.08G025750.1	562	63906	8.44	42.87	98.67	-0.23	PM
StCYP388	Soltu.DM.08G025790.1	562	63917.2	8.83	43.35	97.97	-0.217	PM
StCYP389	Soltu.DM.08G025810.1	249	28129.6	8.76	37.96	94.7	-0.087	CP
StCYP390	Soltu.DM.08G025850.1	205	23343.4	7.1	46.52	117.85	-0.075	ER
StCYP391	Soltu.DM.08G025860.1	517	58846.5	6.42	44.51	103.48	-0.119	PM
StCYP392	Soltu.DM.08G027010.1	495	56234.7	7.14	56.12	96.69	-0.092	PM
StCYP393	Soltu.DM.08G027020.1	443	50232.1	5.47	53.99	95.49	-0.136	CP
StCYP394	Soltu.DM.08G027040.1	495	55938.5	5.75	49.9	102.99	-0.003	PM
StCYP395	Soltu.DM.08G027080.1	476	54423.1	9.14	37.6	83.36	-0.171	PM
StCYP396	Soltu.DM.08G027950.1	554	62660.8	8.35	37.46	93.99	-0.093	CP
StCYP397	Soltu.DM.09G004380.1	205	23633.2	5.58	33.69	73.17	-0.345	C
StCYP398	Soltu.DM.09G004390.1	513	58708.5	8.34	47.45	87.43	-0.209	CP
StCYP399	Soltu.DM.09G004400.1	551	60230.7	6.78	41.07	73.18	-0.401	CP
StCYP400	Soltu.DM.09G009590.1	510	58658	6.41	48.7	100.76	-0.162	CP
StCYP401	Soltu.DM.09G010770.1	518	58896	7.13	44.1	92.99	-0.154	CP
StCYP402	Soltu.DM.09G017200.1	511	58084.5	8.23	39.79	95.83	-0.095	CP
StCYP403	Soltu.DM.09G018290.1	363	41156.3	5.64	44.53	92.92	-0.256	C
StCYP404	Soltu.DM.09G018300.1	107	11936.8	5.73	45.18	94.86	-0.14	N
StCYP405	Soltu.DM.09G020050.1	262	29854.8	8.73	46.54	110.42	-0.079	G
StCYP406	Soltu.DM.09G020960.1	501	57846.9	8.91	37.68	89.66	-0.116	CP
StCYP407	Soltu.DM.09G021220.1	502	57462.6	6.45	36.91	90.12	-0.182	CP
StCYP408	Soltu.DM.09G022130.1	201	22854.7	5.8	30.21	101.39	-0.066	E
StCYP409	Soltu.DM.09G025330.1	499	56347.7	8.92	42.32	99.44	-0.159	CP
StCYP410	Soltu.DM.09G025340.1	495	55571.9	9.12	39.48	99.68	-0.108	CP
StCYP411	Soltu.DM.09G025350.1	440	50873.3	9.13	32.52	92.7	-0.198	CP
StCYP412	Soltu.DM.09G025360.1	526	60471.7	8.3	42.38	94.89	-0.103	PM
StCYP413	Soltu.DM.09G025370.1	392	44825.4	7.69	45.44	97.47	-0.124	C
StCYP414	Soltu.DM.09G025380.1	521	60042.2	8.69	36.91	94.66	-0.155	PM
StCYP415	Soltu.DM.09G025390.1	325	37562.1	9.17	38.87	88.8	-0.234	CP
StCYP416	Soltu.DM.09G030060.1	498	57050.5	6.48	35.07	99.3	-0.047	PM
StCYP417	Soltu.DM.09G030070.1	496	56601.1	8.77	30.84	99.07	-0.041	PM
StCYP418	Soltu.DM.09G030080.1	497	56597.2	7.05	37.55	102.41	-0.047	PM
StCYP419	Soltu.DM.09G030090.1	410	46785.1	6.16	29.81	99.15	-0.213	C
StCYP420	Soltu.DM.09G030100.1	498	56510.3	8	32.55	104.14	-0.004	PM
StCYP421	Soltu.DM.09G030110.1	106	12146.2	7.78	34.62	99.34	-0.01	C
StCYP422	Soltu.DM.09G030120.1	322	36947.2	8.44	43.11	105.93	0.037	PM
StCYP423	Soltu.DM.09G030140.1	124	14151.4	5.35	42.06	92.02	-0.192	C
StCYP424	Soltu.DM.09G030150.1	410	46819.3	6.16	29.42	99.88	-0.209	C
StCYP425	Soltu.DM.09G030160.1	421	47771.6	5.68	32.45	100.52	-0.114	C
StCYP426	Soltu.DM.09G030170.1	498	56500.2	8.35	30.78	106.31	-0.009	PM
StCYP427	Soltu.DM.09G030180.1	410	47284.5	5.99	46.5	93	-0.252	C
StCYP428	Soltu.DM.09G030190.1	236	26655.3	5.22	36.64	100.38	-0.08	C
StCYP429	Soltu.DM.09G030200.1	398	45455	6.58	30.97	98.69	-0.18	C
StCYP430	Soltu.DM.09G030210.1	386	43486.9	6.93	34.23	102.31	-0.001	CP
StCYP431	Soltu.DM.09G030220.1	410	47369.6	5.84	46.98	90.39	-0.292	C
StCYP432	Soltu.DM.09G030230.1	468	53357	8.06	36.7	93.12	-0.17	PM
StCYP433	Soltu.DM.09G030240.1	496	56760.4	8.88	26.02	97.9	-0.168	CP
StCYP434	Soltu.DM.09G030250.1	496	56785.1	8.31	27.99	95.75	-0.138	PM
StCYP435	Soltu.DM.09G030260.1	491	56113.4	8.53	33.43	99.1	-0.123	CP
StCYP436	Soltu.DM.09G030270.1	497	57136.8	8.84	30.31	98.69	-0.154	PM
StCYP437	Soltu.DM.09G030290.1	324	37260.2	5.79	37.36	91.48	-0.237	C
StCYP438	Soltu.DM.09G030300.1	496	56749.3	9.1	33.36	95.75	-0.117	PM
StCYP439	Soltu.DM.09G030810.1	317	35319.3	9.03	34.05	110.38	0.08	CP
StCYP440	Soltu.DM.09G030820.1	492	55689	8.08	34.71	105.45	-0.029	PM
StCYP441	Soltu.DM.09G030850.1	492	55618.1	8.71	40.48	107.99	-0.01	CP
StCYP442	Soltu.DM.09G030860.1	517	57532.5	8.47	35.74	95.07	-0.208	N
StCYP443	Soltu.DM.09G030870.1	160	18063.1	5.73	50.29	93.25	-0.141	C
StCYP444	Soltu.DM.09G030880.1	492	56021.6	8.7	38.51	103.82	-0.08	CP
StCYP445	Soltu.DM.09G030890.1	489	55752.1	8.96	35.08	101.04	-0.139	CP
StCYP446	Soltu.DM.09G030900.1	348	39910.5	8.37	47.84	104.45	-0.093	CP
StCYP447	Soltu.DM.09G030910.1	496	55928.5	8.97	40.82	106.17	-0.036	CP
StCYP448	Soltu.DM.09G030920.1	297	33422.3	9.23	46.09	109.33	0.048	CP
StCYP449	Soltu.DM.09G030930.1	496	56721.3	9	27.85	97.12	-0.166	CP
StCYP450	Soltu.DM.09G030950.1	141	16118.1	5.89	52.78	102.34	-0.055	C
StCYP451	Soltu.DM.09G030960.1	493	55959.4	6.54	46.27	104.22	-0.002	PM
StCYP452	Soltu.DM.10G003500.1	210	24259	8.95	44.37	79.86	-0.367	C
StCYP453	Soltu.DM.10G003510.1	306	35299	8.83	41.84	90.82	-0.202	C
StCYP454	Soltu.DM.10G003550.1	388	44468.7	7.03	39.26	93.76	-0.096	CP
StCYP455	Soltu.DM.10G003560.1	82	9513.17	9.47	51.56	80.73	-0.417	C
StCYP456	Soltu.DM.10G003570.1	367	42282.2	9.11	42.33	90.33	-0.258	C
StCYP457	Soltu.DM.10G003650.1	510	59024.9	8.14	47.04	100.37	-0.16	CP
StCYP458	Soltu.DM.10G003660.1	521	60445.8	9.01	39.88	97.7	-0.135	CP
StCYP459	Soltu.DM.10G003670.1	536	62390.5	9.33	38.84	97.69	-0.123	N
StCYP460	Soltu.DM.10G003680.1	310	35406.6	6.76	46.95	109.13	0.125	CP
StCYP461	Soltu.DM.10G003690.1	517	60101.7	9.18	39.8	97.52	-0.127	CP
StCYP462	Soltu.DM.10G005310.1	525	59616.9	9.17	28.53	94.7	0.001	CP
StCYP463	Soltu.DM.10G006250.1	192	21942.7	9.24	38.61	91.93	-0.105	C
StCYP464	Soltu.DM.10G006260.1	142	15987.7	8.98	34.66	92.75	0.051	M
StCYP465	Soltu.DM.10G006750.1	480	54377	6.69	31.84	99.79	-0.14	CP
StCYP466	Soltu.DM.10G007240.1	438	49212.4	7.15	36.27	96.46	-0.03	N
StCYP467	Soltu.DM.10G007800.1	150	17534	8.8	34.38	76.67	-0.512	CY
StCYP468	Soltu.DM.10G007810.1	114	13051.3	9.55	37.06	92.37	-0.427	C
StCYP469	Soltu.DM.10G012030.1	286	33473	7.65	49.83	93.08	-0.254	C
StCYP470	Soltu.DM.10G015470.1	516	59781.1	9.02	39.65	94.48	-0.114	V
StCYP471	Soltu.DM.10G018350.1	232	26921.2	8.62	33.93	97.93	-0.265	CP
StCYP472	Soltu.DM.10G022160.1	460	52975.5	6.1	39.51	92.8	-0.274	C
StCYP473	Soltu.DM.10G023550.1	450	51078.1	6.3	38.01	88.38	-0.178	CP
StCYP474	Soltu.DM.10G023560.1	509	57783.2	8.05	35.37	91.73	-0.13	CP
StCYP475	Soltu.DM.10G023570.1	594	67531.4	8.93	38.13	94.02	-0.14	C
StCYP476	Soltu.DM.10G023580.1	171	19539.8	9.77	44.03	100.82	-0.118	C
StCYP477	Soltu.DM.10G023590.1	481	54870.9	8.79	37.6	91.21	-0.157	C
StCYP478	Soltu.DM.10G023600.1	510	58157.6	8.53	40.15	95.37	-0.094	CP
StCYP479	Soltu.DM.10G023610.1	145	16861.6	6.74	23.74	77.31	-0.41	N
StCYP480	Soltu.DM.10G023620.1	803	90770	8.83	33.99	93.85	-0.131	C
StCYP481	Soltu.DM.10G024570.1	388	43743.3	5.1	33.69	101.49	-0.05	CP
StCYP482	Soltu.DM.10G024690.1	506	57822.1	7.62	38.22	81.88	-0.262	CP
StCYP483	Soltu.DM.10G024700.1	520	59476.2	8.04	42.34	81.77	-0.262	CP
StCYP484	Soltu.DM.10G024710.1	505	57455.2	8.77	37.71	84.55	-0.233	CP
StCYP485	Soltu.DM.10G024720.1	506	57958.6	8.63	43.94	82.09	-0.246	CP
StCYP486	Soltu.DM.10G024730.1	459	52274.7	7.66	42.04	81.57	-0.327	C
StCYP487	Soltu.DM.10G025810.1	524	59947.2	8.22	31.3	90.23	-0.239	CP
StCYP488	Soltu.DM.10G026510.1	513	59894.7	8.28	40.8	91.6	-0.185	CP
StCYP489	Soltu.DM.10G026520.1	429	50309.4	6.2	39.32	86.11	-0.48	C
StCYP490	Soltu.DM.10G026530.1	397	46238	8.1	47.96	94.56	-0.225	N
StCYP491	Soltu.DM.10G026540.1	439	51993.6	8.02	48.98	93.08	-0.219	CP
StCYP492	Soltu.DM.10G026550.1	440	52143.8	7.23	50.9	96.2	-0.204	CP
StCYP493	Soltu.DM.10G026560.1	508	59561.6	8.24	44.95	92.15	-0.15	CP
StCYP494	Soltu.DM.10G026570.1	511	59687.3	6.82	43.68	90.65	-0.155	CP
StCYP495	Soltu.DM.10G026580.1	517	60689.5	6.64	46.95	93.91	-0.152	CP
StCYP496	Soltu.DM.10G026590.1	524	61559.6	7.29	41.36	93.63	-0.172	CP
StCYP497	Soltu.DM.10G029920.1	497	57769.8	7.97	35.83	84.57	-0.229	CP
StCYP498	Soltu.DM.10G029960.1	508	57780.9	8.47	33.31	91.16	-0.244	CP
StCYP499	Soltu.DM.10G029970.1	907	103736	6.44	25.89	92.14	-0.25	CP
StCYP500	Soltu.DM.10G029990.1	506	57983.1	6.42	24.34	93.36	-0.209	CP
StCYP501	Soltu.DM.10G030000.1	566	65044.9	6.8	19.41	92.46	-0.305	CP
StCYP502	Soltu.DM.10G030010.1	149	16799.7	7.89	38.49	86.24	-0.132	C
StCYP503	Soltu.DM.10G030030.1	506	58108.2	6.3	26.2	94.33	-0.206	CP
StCYP504	Soltu.DM.10G030040.1	358	40834.9	6.02	35.92	92.82	-0.309	C
StCYP505	Soltu.DM.10G030050.1	506	58108.2	6.42	26.01	94.53	-0.203	CP
StCYP506	Soltu.DM.10G030060.1	506	57867.1	6.45	30.81	96.86	-0.151	CP
StCYP507	Soltu.DM.11G004670.1	416	47500.7	6.81	39.07	90.67	-0.219	CY
StCYP508	Soltu.DM.11G004690.1	430	49343.9	6.95	43.24	91.53	-0.228	CY
StCYP509	Soltu.DM.11G005310.1	511	58376.9	8.84	39.19	85.38	-0.207	PM
StCYP510	Soltu.DM.11G007260.1	341	39276.8	5.27	37.26	98.94	-0.248	C
StCYP511	Soltu.DM.11G007270.1	496	56832.7	8.74	30.13	102.98	-0.027	CP
StCYP512	Soltu.DM.11G007280.1	497	56879.3	7.59	30.84	104.16	-0.059	CP
StCYP513	Soltu.DM.11G009520.1	308	35758.7	5.47	42.84	99.74	-0.278	CP
StCYP514	Soltu.DM.11G009530.1	124	14222.4	5.84	28.94	89.68	-0.34	C_N
StCYP515	Soltu.DM.11G012120.1	503	57894.1	7.73	48.8	97.89	-0.221	CP
StCYP516	Soltu.DM.11G014090.1	278	31600.6	8.8	44.19	93.96	-0.113	C
StCYP517	Soltu.DM.11G014310.1	184	20198.2	7.63	34.42	82.72	-0.066	C
StCYP518	Soltu.DM.11G014320.1	186	21050.8	9.55	36.9	100.7	0.073	CP
StCYP519	Soltu.DM.11G017900.1	253	29552.2	6.86	44.73	77.79	-0.38	C
StCYP520	Soltu.DM.11G017910.1	447	51844.2	9.05	39.58	87.63	-0.232	C
StCYP521	Soltu.DM.11G019830.1	253	29325.3	8.16	38.13	85.42	-0.276	C
StCYP522	Soltu.DM.11G019840.1	253	29309.2	8.22	39.95	85.42	-0.289	C
StCYP523	Soltu.DM.11G020020.1	495	57086.1	9.14	49.37	89.6	-0.246	CP
StCYP524	Soltu.DM.11G020990.1	455	51222.6	7.62	29.06	87.01	-0.16	CP
StCYP525	Soltu.DM.11G023230.1	504	57971.3	6.54	48.62	97.3	-0.172	CP
StCYP526	Soltu.DM.12G000300.1	499	56789.6	8.13	44.29	99.06	-0.04	PM
StCYP527	Soltu.DM.12G000320.1	499	57137.9	6.64	41.89	99.06	-0.009	PM
StCYP528	Soltu.DM.12G001090.1	530	60578.3	6.88	36.35	95.43	-0.082	CP
StCYP529	Soltu.DM.12G001100.1	530	60458.2	6.3	32.16	96.17	-0.052	CP
StCYP530	Soltu.DM.12G005540.1	466	52563.6	6.07	35.05	94.01	-0.155	CP
StCYP531	Soltu.DM.12G006000.1	536	60600.1	6.34	40.21	90.41	-0.262	C
StCYP532	Soltu.DM.12G006010.1	512	58538	8.59	44.28	98.46	-0.193	ER
StCYP533	Soltu.DM.12G006060.1	299	33882	6.27	42.95	91	-0.406	P
StCYP534	Soltu.DM.12G006110.1	509	57838.1	8.09	40.01	97.13	-0.179	P
StCYP535	Soltu.DM.12G007320.1	500	56470.3	7.74	33.52	92.84	-0.118	CP
StCYP536	Soltu.DM.12G009420.1	492	56421.8	8.01	31.76	99.39	-0.16	PM
StCYP537	Soltu.DM.12G009430.1	148	16869.6	6.04	44.36	94.19	-0.064	C
StCYP538	Soltu.DM.12G009450.1	471	54250.6	8.4	39.95	97.05	-0.069	PM
StCYP539	Soltu.DM.12G009470.1	218	24942.8	9.23	39.64	89.86	-0.295	C
StCYP540	Soltu.DM.12G009480.1	386	44285.4	6.12	39.27	94.22	-0.167	M
StCYP541	Soltu.DM.12G009490.1	497	56832.2	7.31	37.29	101.59	-0.111	ER
StCYP542	Soltu.DM.12G009550.1	497	56854.2	7.02	38.45	100.04	-0.126	ER
StCYP543	Soltu.DM.12G009720.1	502	57528	7.64	38.47	89.64	-0.203	ER
StCYP544	Soltu.DM.12G011160.1	515	58640	8.71	38.95	102.02	-0.142	CP
StCYP545	Soltu.DM.12G011240.1	493	56997.4	7.06	39.07	101.14	-0.152	PM
StCYP546	Soltu.DM.12G012820.1	476	54798	7.7	42.83	89.92	-0.187	PM
StCYP547	Soltu.DM.12G015640.1	150	17098.3	5.34	43.06	62.47	-0.372	E
StCYP548	Soltu.DM.12G015650.1	265	30613.2	8.25	46.81	73.25	-0.431	C
StCYP549	Soltu.DM.12G018390.1	133	14915.3	5.6	29.59	106.99	-0.011	C
StCYP550	Soltu.DM.12G018400.1	126	14530.1	10.07	45.52	90.48	-0.133	CP
StCYP551	Soltu.DM.12G021920.1	449	51302.1	8.36	41.08	106.79	-0.062	C
StCYP552	Soltu.DM.12G024040.1	509	58793.1	8.31	52.1	88.29	-0.143	PM
StCYP553	Soltu.DM.12G024720.1	547	62060.3	9.31	35.57	98.26	-0.153	CP
StCYP554	Soltu.DM.S000190.1	502	57527	6.55	33.04	101.02	-0.076	CP
StCYP555	Soltu.DM.S000200.1	501	57369.9	8.26	35.59	97.31	-0.104	CP
StCYP556	Soltu.DM.S000210.1	293	34292.2	8.57	38.49	98.46	-0.099	CP
StCYP557	Soltu.DM.S000230.1	424	48436.7	8.93	31.87	107.17	-0.048	CP
StCYP558	Soltu.DM.S001730.1	218	24447	7.69	43.77	83.3	-0.106	M
Note: CP.chloroplast; C.cytoplasm; CY.cytoskeleton; N.nucleus; V.vacuole; M.mitochondrion; PM.plasma membrane; E.extracellular matrix; ER.endoplasmic reticulum; P.peroxisome; G.golgi apparatus; C_N.cytoplasm_nucleus
