# Supplementary material for: Comprehensive analysis and expression characterization of potato Cytochrome P450 gene family and the role of StCYP67 in abiotic stresses
Source: BMC Plant Biol. 2025 Sep 20;25:1207. doi: 10.1186/s12870-025-07392-y (PMC12449801; doi:10.1186/s12870-025-07392-y)
Supplement: Supplementary file 1 — Additional file 1. Figure S1. Phylogenetic relationship, conserved motifs and gene structure of StCYP450 genes. A Phylogenetic relationship of StCYP450 genes. B The conserved motifs of StCYP450 genes were showed in different colors. C The exon-intron structure. The coding sequence (CDS) and untranslated region (UTR) were showed in different colors, and the lines between the boxes mean introns. Figure S2. The chromosomal mapping analysis of StCYP450 gene family in potato. Table S1. Physical and chemical properties of StCYP450 gene family in potato. AA. amino acid sequence length; MW. molecular weight; pI. isoelectric point; GRAVY. grand average of hydropathicity; II. instability index; AI. aliphatic index; SL. subcellular localization; CP. chloroplast; C. cytoplasm; CY. cytoskeleton; N. nucleus; V. vacuole; M. mitochondrion; PM. plasma membrane; E. extracellular matrix; ER. endoplasmic reticulum; P. peroxisome; G. golgi apparatus; C_N. cytoplasm_nucleus. Table S2. String protein in Arabidopsis corresponding to CYPs gene family in potato of phylogenetic tree. Table S3. Functional annotation of StCYP450 related to BRs and ABA in potatoes. Table S4. The GO classification of the annotated StCYP85 clan genes in potato. Table S5. FPKM values of StCYP72 and StCYP85 genes in various potato tissues. Table S6. FPKM values of StCYP72 and StCYP85 genes in potato different treatments. Table S7. Sequences of primer employed in the amplification of StCYP67 gene and qRT-PCR analysis. [file 12870_2025_7392_MOESM1_ESM.zip › 12870_2025_7392_MOESM2_ESM.xlsx]

## Sheet: Table S2
Table S2. String protein in Arabidopsis corresponding to CYPs gene family in potato of phylogenetic tree
String protein in Arabidopsis	Gene name in potato
CYP51G1	StCYP1
CYP71B35	StCYP2, StCYP3, StCYP7, StCYP12, StCYP13, StCYP63, StCYP144, StCYP145, StCYP146, StCYP181, StCYP182, StCYP184, StCYP185, StCYP186, StCYP213, StCYP215, StCYP216, StCYP217, StCYP274, StCYP287, StCYP352, StCYP405, StCYP475, StCYP507, StCYP508, StCYP555, StCYP556, StCYP557
CYP71B34	StCYP4, StCYP11, StCYP14, StCYP84, StCYP166, StCYP167, StCYP183, StCYP211, StCYP252, StCYP280, StCYP288, StCYP308, StCYP320, StCYP360, StCYP368, StCYP369, StCYP370, StCYP371, StCYP407, StCYP473, StCYP474, StCYP477, StCYP478, StCYP480
CYP71B12	StCYP5, StCYP178, StCYP284
CYP71A25	StCYP6, StCYP8, StCYP10, StCYP115, StCYP116, StCYP118, StCYP120, StCYP121, StCYP123, StCYP125, StCYP126, StCYP127, StCYP128, StCYP129, StCYP130, StCYP131, StCYP132, StCYP134, StCYP136, StCYP139, StCYP140, StCYP198, StCYP363
CYP71B24	StCYP9, StCYP295
CYP71B3	StCYP15
CYP71B6	StCYP16
CYP71B26	StCYP17, StCYP303
CYP98A3	StCYP18, StCYP19, StCYP43, StCYP151, StCYP224, StCYP498, StCYP499, StCYP500, StCYP501, StCYP502, StCYP503, StCYP504, StCYP505, StCYP506
CYP93D1	StCYP20, StCYP150, StCYP187
CYP83B1	StCYP21, StCYP29, StCYP46, StCYP416, StCYP417, StCYP418, StCYP419, StCYP420, StCYP422, StCYP424, StCYP425, StCYP426, StCYP428, StCYP429, StCYP430, StCYP432, StCYP433, StCYP434, StCYP435, StCYP436, StCYP437, StCYP438, StCYP449, StCYP511, StCYP512
CYP706A4	StCYP22, StCYP375, StCYP376, StCYP377, StCYP379, StCYP380, StCYP382, StCYP383
CYP96A10	StCYP23, StCYP172, StCYP173, StCYP174, StCYP175, StCYP209, StCYP210, StCYP488, StCYP490, StCYP493, StCYP494, StCYP495, StCYP496
CYP716A1	StCYP24, StCYP25, StCYP26, StCYP59, StCYP255, StCYP314, StCYP348, StCYP519, StCYP520, StCYP521, StCYP522
CYP711A1	StCYP27, StCYP28, StCYP83, StCYP256, StCYP361
CYP714A1	StCYP30, StCYP85, StCYP304
CYP704A2	StCYP31, StCYP32, StCYP33, StCYP34, StCYP35, StCYP36, StCYP37, StCYP38, StCYP39, StCYP40, StCYP86, StCYP547, StCYP548
CYP86A2	StCYP41, StCYP396
CYP78A6	StCYP42, StCYP462
CYP707A4	StCYP44, StCYP236
CYP86B1	StCYP45
CYP71B36	StCYP47, StCYP143, StCYP263, StCYP266, StCYP366, StCYP367, StCYP554
CYP81D2	StCYP48, StCYP70, StCYP531, StCYP532, StCYP533, StCYP534
CYP76C4	StCYP49, StCYP50, StCYP51, StCYP52, StCYP53, StCYP54, StCYP55, StCYP56, StCYP57, StCYP72, StCYP74, StCYP75, StCYP77, StCYP89, StCYP283, StCYP285, StCYP289, StCYP403
CYP85A1	StCYP58
CYP710A1	StCYP60
CYP77B1	StCYP61
CYP71B23	StCYP62, StCYP68, StCYP152, StCYP279, StCYP293, StCYP364, StCYP479
CYP84A1	StCYP64, StCYP180, StCYP188, StCYP189, StCYP190, StCYP191, StCYP192, StCYP193, StCYP195, StCYP196, StCYP197, StCYP199, StCYP206, StCYP277, StCYP278, StCYP536, StCYP537, StCYP538, StCYP540, StCYP545, StCYP546
CYP90C1	StCYP65
CYP722A1	StCYP66, StCYP218, StCYP219, StCYP245
CYP90B1	StCYP67
CYP81F3	StCYP69
CYP76C2	StCYP71, StCYP73, StCYP78, StCYP82, StCYP88, StCYP94, StCYP95, StCYP253, StCYP267, StCYP268, StCYP286, StCYP290, StCYP358, StCYP392, StCYP393, StCYP394, StCYP404, StCYP409, StCYP410, StCYP439, StCYP440, StCYP441, StCYP444, StCYP445, StCYP447, StCYP451, StCYP544
CYP76C1	StCYP76, StCYP93, StCYP291, StCYP397, StCYP443, StCYP450
CYP724A1	StCYP79, StCYP340
CYP94B2	StCYP80
F14M2.15	StCYP81, StCYP90
T27I15_130	StCYP87, StCYP91, StCYP177, StCYP351, StCYP448
CYP76G1	StCYP92, StCYP398, StCYP472, StCYP482, StCYP483, StCYP484, StCYP485, StCYP486
CYP715A1	StCYP96, StCYP97
CYP89A5	StCYP98, StCYP99, StCYP101, StCYP102, StCYP105, StCYP107, StCYP108, StCYP300, StCYP301
CYP89A6	StCYP100, StCYP103, StCYP104
CYP89A9	StCYP106, StCYP109, StCYP169
T9L24.44	StCYP110
CYP94B1	StCYP111, StCYP112, StCYP113, StCYP114, StCYP307, StCYP310, StCYP406, StCYP523
CYP71A22	StCYP117, StCYP133, StCYP137, StCYP138, StCYP214, StCYP465, StCYP476
CYP71A26	StCYP119, StCYP122, StCYP223
CYP71A21	StCYP124, StCYP272
CYP71A20	StCYP135, StCYP212
CYP78A10	StCYP141, StCYP254
CYP75B1	StCYP142, StCYP149, StCYP207, StCYP220, StCYP221, StCYP222, StCYP225, StCYP226, StCYP227, StCYP372, StCYP515, StCYP518, StCYP524, StCYP525, StCYP541
CYP734A1	StCYP147, StCYP248, StCYP250, StCYP298, StCYP553
CYP90D1	StCYP148
CYP79A2	StCYP153, StCYP154, StCYP155, StCYP158, StCYP159, StCYP160, StCYP161, StCYP162, StCYP163, StCYP362, StCYP551
CYP79B2	StCYP156
CYP79B3	StCYP157, StCYP164
CYP82C4	StCYP165, StCYP237, StCYP238, StCYP239, StCYP240, StCYP241, StCYP242, StCYP243, StCYP258, StCYP305, StCYP401, StCYP402, StCYP487, StCYP530
CYP87A2	StCYP168, StCYP354, StCYP355, StCYP356, StCYP357, StCYP395
CYP71B10	StCYP170, StCYP171, StCYP176, StCYP202, StCYP204, StCYP205, StCYP275, StCYP276, StCYP542, StCYP543
CYP71B14	StCYP179
CYP71A12	StCYP194, StCYP539
CYP71B13	StCYP200, StCYP292
CYP71B22	StCYP201, StCYP526, StCYP527
CYP71A24	StCYP203, StCYP294
CYP78A7	StCYP208, StCYP535
C7A10.40	StCYP228, StCYP229, StCYP231
CYP81D8	StCYP230
CYP81K2	StCYP232, StCYP234, StCYP235, StCYP309
CYP81K1	StCYP233
CYP721A1	StCYP244, StCYP311
CYP86A1	StCYP246, StCYP247
CYP72A8	StCYP249, StCYP331, StCYP415, StCYP464
CYP706A6	StCYP251, StCYP373, StCYP374, StCYP378, StCYP381, StCYP384, StCYP385, StCYP386, StCYP387, StCYP388, StCYP389, StCYP390, StCYP391
CYP97B3	StCYP257
CYP78A9	StCYP259
CYP77A4	StCYP260, StCYP509
KAO2	StCYP261, StCYP262, StCYP350, StCYP452, StCYP453, StCYP454, StCYP455, StCYP456, StCYP552
CYP90A1	StCYP264, StCYP265
CYP72A15	StCYP269, StCYP306, StCYP317, StCYP318, StCYP322, StCYP323, StCYP324, StCYP325, StCYP326, StCYP327, StCYP328, StCYP330, StCYP332, StCYP334, StCYP335, StCYP336, StCYP337, StCYP338, StCYP341, StCYP342, StCYP343, StCYP344, StCYP345, StCYP346, StCYP347, StCYP411, StCYP412, StCYP413, StCYP414, StCYP457, StCYP458, StCYP459, StCYP461, StCYP470
CYP71B37	StCYP270, StCYP271, StCYP273, StCYP399, StCYP408, StCYP421, StCYP423, StCYP427, StCYP431
CYP72A9	StCYP281, StCYP282, StCYP333
CYP716A2	StCYP296, StCYP297, StCYP349
CYP82C2	StCYP299, StCYP528, StCYP529
CYP94C1	StCYP302
CYP72A14	StCYP312, StCYP313
CYP72A7	StCYP315, StCYP460
CYP74B2	StCYP316
A0A1P8AWF9	StCYP319
CYP71B9	StCYP321, StCYP510, StCYP513, StCYP514
CYP72A11	StCYP329, StCYP463
CYP718	StCYP339
CYP707A1	StCYP353, StCYP365
CYP76C3	StCYP359, StCYP446
CYP71B2	StCYP400
ATB2	StCYP442
CYP712A1	StCYP466
CYP82F1	StCYP467
CYP82G1	StCYP468
CYP96A8	StCYP469
CYP97C1	StCYP481
CYP96A1	StCYP489, StCYP491, StCYP492
T5P19_280	StCYP497
CYP71B11	StCYP516
K19A23.1	StCYP517
CYP71B31	StCYP549
CYP71A19	StCYP550
PLP2	StCYP558
