# Supplementary material for: Comprehensive analysis and expression characterization of potato Cytochrome P450 gene family and the role of StCYP67 in abiotic stresses
Source: BMC Plant Biol. 2025 Sep 20;25:1207. doi: 10.1186/s12870-025-07392-y (PMC12449801; doi:10.1186/s12870-025-07392-y)
Supplement: Supplementary file 1 — Additional file 1. Figure S1. Phylogenetic relationship, conserved motifs and gene structure of StCYP450 genes. A Phylogenetic relationship of StCYP450 genes. B The conserved motifs of StCYP450 genes were showed in different colors. C The exon-intron structure. The coding sequence (CDS) and untranslated region (UTR) were showed in different colors, and the lines between the boxes mean introns. Figure S2. The chromosomal mapping analysis of StCYP450 gene family in potato. Table S1. Physical and chemical properties of StCYP450 gene family in potato. AA. amino acid sequence length; MW. molecular weight; pI. isoelectric point; GRAVY. grand average of hydropathicity; II. instability index; AI. aliphatic index; SL. subcellular localization; CP. chloroplast; C. cytoplasm; CY. cytoskeleton; N. nucleus; V. vacuole; M. mitochondrion; PM. plasma membrane; E. extracellular matrix; ER. endoplasmic reticulum; P. peroxisome; G. golgi apparatus; C_N. cytoplasm_nucleus. Table S2. String protein in Arabidopsis corresponding to CYPs gene family in potato of phylogenetic tree. Table S3. Functional annotation of StCYP450 related to BRs and ABA in potatoes. Table S4. The GO classification of the annotated StCYP85 clan genes in potato. Table S5. FPKM values of StCYP72 and StCYP85 genes in various potato tissues. Table S6. FPKM values of StCYP72 and StCYP85 genes in potato different treatments. Table S7. Sequences of primer employed in the amplification of StCYP67 gene and qRT-PCR analysis. [file 12870_2025_7392_MOESM1_ESM.zip › 12870_2025_7392_MOESM3_ESM.xlsx]

## Sheet: Table S3
Table S3. Functional annotation of StCYP450 related to BRs and ABA in potatoes
Gene ID	Gene name	Gene annotation
Soltu.DM.02G009130.1	StCYP58	Cytochrome P450 85A1; Catalyzes the C6-oxidation step in brassinosteroids (BRs) biosynthesis. Converts 6-deoxocastasterone to castasterone. May also convert 6-deoxoteasterone to teasterone, 3-dehydro-6-deoxoteasterone to 3-dehydroteasterone, and 6-deoxotyphasterol to typhasterol.
Soltu.DM.02G024550.1	StCYP65	3-epi-6-deoxocathasterone 23-monooxygenase CYP90C1; Involved in BRs biosynthesis. Converts typhasterol to castasterone and 6-deoxotyphasterol to 6-deoxocastasterone. C-23 hydroxylase that converts directly (22S, 24R)- 22-hydroxy-5-alpha-ergostan-3-one and 3-epi-6-deoxocathasterone to 3- dehydro-6-deoxoteasterone and 6-deoxotyphasterol, respectively. These C-23 hydroxylation shortcuts bypass campe…
Soltu.DM.02G025220.1	StCYP67	Cytochrome P450 90B1; Catalyzes the C22-alpha-hydroxylation step in BRs biosynthesis. Converts campestanol to 6- deoxocathasterone and 6-oxocampestanol to cathasterone.
Soltu.DM.03G034600.1	StCYP147	Cytochrome P450 734A1; Cytochrome P450 involved in BRs inactivation and regulation of BRs homeostasis. Inactivates the BRs castasterone and brassinolide through carbon 26 hydroxylation. Acts in association with CYP72C1 to inactivate BRs and modulate photomorphogenesis.
Soltu.DM.03G036290.1	StCYP148	3-epi-6-deoxocathasterone 23-monooxygenase CYP90D1; Involved in BRs biosynthesis. May convert teasterone to 3- dehydroteasterone, or 6-deoxoteasterone to 3-dehydro-6-deoxoteasterone. C-23 hydroxylase that converts directly (22S, 24R)- 22-hydroxy-5-alpha-ergostan-3-one and 3-epi-6-deoxocathasterone to 3- dehydro-6-deoxoteasterone and 6-deoxotyphasterol, respectively. These C-23 hydroxylation short…
Soltu.DM.05G001200.1	StCYP248	Cytochrome P450 734A1; Cytochrome P450 involved in BRs inactivation and regulation of BRs homeostasis. Inactivates the BRs castasterone and brassinolide through carbon 26 hydroxylation. Acts in association with CYP72C1 to inactivate BRs and modulate photomorphogenesis.
Soltu.DM.05G001230.1	StCYP250	Cytochrome P450 734A1; Cytochrome P450 involved in BRs inactivation and regulation of BRs homeostasis. Inactivates the BRs castasterone and brassinolide through carbon 26 hydroxylation. Acts in association with CYP72C1 to inactivate BRs and modulate photomorphogenesis.
Soltu.DM.06G023630.1	StCYP298	Cytochrome P450 734A1; Cytochrome P450 involved in BRs inactivation and regulation of BRs homeostasis. Inactivates the BRs castasterone and brassinolide through carbon 26 hydroxylation. Acts in association with CYP72C1 to inactivate BRs and modulate photomorphogenesis.
Soltu.DM.12G024720.1	StCYP553	Cytochrome P450 734A1; Cytochrome P450 involved in BRs inactivation and regulation of BRs homeostasis. Inactivates the BRs castasterone and brassinolide through carbon 26 hydroxylation. Acts in association with CYP72C1 to inactivate BRs and modulate photomorphogenesis.
Soltu.DM.01G047740.1	StCYP44	ABA 8'-hydroxylase 4; Involved in the oxidative degradation of ABA, but not in the isomerization of the produced 8'-hydroxyabscisic acid (8'- OH-ABA) to (-)-phaseic acid (PA); Belongs to the cytochrome P450 family.
Soltu.DM.04G033670.1	StCYP236	ABA 8'-hydroxylase 4; Involved in the oxidative degradation of ABA, but not in the isomerization of the produced 8'-hydroxyabscisic acid (8'- OH-ABA) to (-)-phaseic acid (PA); Belongs to the cytochrome P450 family.
Soltu.DM.08G003250.1	StCYP353	Abscisic acid (ABA) 8'-hydroxylase 1; Involved in the oxidative degradation of ABA. Plays an important role in determining ABA levels in dry seeds and in the control of postgermination growth; Belongs to the cytochrome P450 family.
Soltu.DM.08G020150.1	StCYP365	ABA 8'-hydroxylase 1; Involved in the oxidative degradation of ABA. Plays an important role in determining ABA levels in dry seeds and in the control of postgermination growth; Belongs to the cytochrome P450 family.
