# Supplementary material for: Comprehensive analysis and expression characterization of potato Cytochrome P450 gene family and the role of StCYP67 in abiotic stresses
Source: BMC Plant Biol. 2025 Sep 20;25:1207. doi: 10.1186/s12870-025-07392-y (PMC12449801; doi:10.1186/s12870-025-07392-y)
Supplement: Supplementary file 1 — Additional file 1. Figure S1. Phylogenetic relationship, conserved motifs and gene structure of StCYP450 genes. A Phylogenetic relationship of StCYP450 genes. B The conserved motifs of StCYP450 genes were showed in different colors. C The exon-intron structure. The coding sequence (CDS) and untranslated region (UTR) were showed in different colors, and the lines between the boxes mean introns. Figure S2. The chromosomal mapping analysis of StCYP450 gene family in potato. Table S1. Physical and chemical properties of StCYP450 gene family in potato. AA. amino acid sequence length; MW. molecular weight; pI. isoelectric point; GRAVY. grand average of hydropathicity; II. instability index; AI. aliphatic index; SL. subcellular localization; CP. chloroplast; C. cytoplasm; CY. cytoskeleton; N. nucleus; V. vacuole; M. mitochondrion; PM. plasma membrane; E. extracellular matrix; ER. endoplasmic reticulum; P. peroxisome; G. golgi apparatus; C_N. cytoplasm_nucleus. Table S2. String protein in Arabidopsis corresponding to CYPs gene family in potato of phylogenetic tree. Table S3. Functional annotation of StCYP450 related to BRs and ABA in potatoes. Table S4. The GO classification of the annotated StCYP85 clan genes in potato. Table S5. FPKM values of StCYP72 and StCYP85 genes in various potato tissues. Table S6. FPKM values of StCYP72 and StCYP85 genes in potato different treatments. Table S7. Sequences of primer employed in the amplification of StCYP67 gene and qRT-PCR analysis. [file 12870_2025_7392_MOESM1_ESM.zip › 12870_2025_7392_MOESM4_ESM.xlsx]

## Sheet: Table S4
Table S4. The GO classification of the annotated StCYP85 clan genes in potato
Class	GO Term	Annotation	Genes
BP	GO:0008202	steroid metabolic process	StCYP44, StCYP58, StCYP65, StCYP67, StCYP79, StCYP96, StCYP97, StCYP148, StCYP236, StCYP265, StCYP340, StCYP350, StCYP353, StCYP354, StCYP355, StCYP356, StCYP357, StCYP365, StCYP395
	GO:0010268	brassinosteroid homeostasis	StCYP44, StCYP58, StCYP65, StCYP67, StCYP79, StCYP96, StCYP97, StCYP148, StCYP236, StCYP265, StCYP340, StCYP350, StCYP353, StCYP354, StCYP355, StCYP356, StCYP357, StCYP365, StCYP395
	GO:0048878	chemical homeostasis	StCYP44, StCYP58, StCYP65, StCYP67, StCYP79, StCYP96, StCYP97, StCYP148, StCYP236, StCYP265, StCYP340, StCYP350, StCYP353, StCYP354, StCYP355, StCYP356, StCYP357, StCYP365, StCYP395
	GO:0055088	lipid homeostasis	StCYP44, StCYP58, StCYP65, StCYP67, StCYP79, StCYP96, StCYP97, StCYP148, StCYP236, StCYP265, StCYP340, StCYP350, StCYP353, StCYP354, StCYP355, StCYP356, StCYP357, StCYP365, StCYP395
	GO:0016128	phytosteroid metabolic process	StCYP44, StCYP58, StCYP65, StCYP67, StCYP79, StCYP96, StCYP97, StCYP148, StCYP236, StCYP265, StCYP340, StCYP350, StCYP353, StCYP354, StCYP355, StCYP356, StCYP357, StCYP365, StCYP395
	GO:0016131	brassinosteroid metabolic process	StCYP44, StCYP58, StCYP65, StCYP67, StCYP79, StCYP96, StCYP97, StCYP148, StCYP236, StCYP265, StCYP340, StCYP350, StCYP353, StCYP354, StCYP355, StCYP356, StCYP357, StCYP365, StCYP395
	GO:1901615	organic hydroxy compound metabolic process	StCYP44, StCYP58, StCYP65, StCYP67, StCYP79, StCYP96, StCYP97, StCYP148, StCYP236, StCYP265, StCYP340, StCYP350, StCYP353, StCYP354, StCYP355, StCYP356, StCYP357, StCYP365, StCYP395
	GO:0042446	hormone biosynthetic process	StCYP44, StCYP58, StCYP65, StCYP67, StCYP79, StCYP85, StCYP148, StCYP236, StCYP265, StCYP340, StCYP350, StCYP353, StCYP354, StCYP355, StCYP356, StCYP357, StCYP365, StCYP395
	GO:0010817	regulation of hormone levels	StCYP44, StCYP58, StCYP65, StCYP67, StCYP79, StCYP85, StCYP96, StCYP97, StCYP148, StCYP236, StCYP265, StCYP340, StCYP350, StCYP353, StCYP354, StCYP355, StCYP356, StCYP357, StCYP365, StCYP395
	GO:0016129	phytosteroid biosynthetic process	StCYP44, StCYP58, StCYP65, StCYP67, StCYP79, StCYP148, StCYP236, StCYP265, StCYP340, StCYP350, StCYP353, StCYP354, StCYP355, StCYP356, StCYP357, StCYP365, StCYP395
	GO:0016132	brassinosteroid biosynthetic process	StCYP44, StCYP58, StCYP65, StCYP67, StCYP79, StCYP148, StCYP236, StCYP265, StCYP340, StCYP350, StCYP353, StCYP354, StCYP355, StCYP356, StCYP357, StCYP365, StCYP395
	GO:0006694	steroid biosynthetic process	StCYP44, StCYP58, StCYP65, StCYP67, StCYP79, StCYP148, StCYP236, StCYP265, StCYP340, StCYP350, StCYP353, StCYP354, StCYP355, StCYP356, StCYP357, StCYP365, StCYP395
	GO:1901617	organic hydroxy compound biosynthetic process	StCYP44, StCYP58, StCYP65, StCYP67, StCYP79, StCYP148, StCYP236, StCYP265, StCYP340, StCYP350, StCYP353, StCYP354, StCYP355, StCYP356, StCYP357, StCYP365, StCYP395
	GO:0016125	sterol metabolic process	StCYP44, StCYP58, StCYP65, StCYP67, StCYP79, StCYP148, StCYP236, StCYP265, StCYP340, StCYP350, StCYP353, StCYP354, StCYP355, StCYP356, StCYP357, StCYP365, StCYP395
	GO:1901360	organic cyclic compound metabolic process	StCYP44, StCYP58, StCYP65, StCYP67,StCYP79, StCYP85,StCYP96,StCYP97,StCYP148,StCYP236, StCYP265,StCYP340,StCYP350,StCYP353,StCYP354, StCYP355,StCYP356,StCYP357,StCYP365,StCYP395
	GO:0007275	multicellular organism development	StCYP44, StCYP58, StCYP65, StCYP67, StCYP79, StCYP148, StCYP236, StCYP265, StCYP340, StCYP350, StCYP353, StCYP354, StCYP355, StCYP356, StCYP357, StCYP365, StCYP395
	GO:0006629	lipid metabolic process	StCYP44, StCYP58, StCYP65, StCYP67, StCYP79, StCYP96, StCYP97, StCYP148, StCYP236, StCYP265, StCYP340, StCYP350, StCYP353, StCYP354, StCYP355, StCYP356, StCYP357, StCYP365, StCYP395
	GO:0044238	primary metabolic process	StCYP44, StCYP58, StCYP65, StCYP67, StCYP79, StCYP96, StCYP97, StCYP148, StCYP236, StCYP265, StCYP340, StCYP350, StCYP353, StCYP354, StCYP355, StCYP356, StCYP357, StCYP365, StCYP395
	GO:0048856	anatomical structure development	StCYP44, StCYP58, StCYP65, StCYP67, StCYP79, StCYP148, StCYP236, StCYP265, StCYP340, StCYP350, StCYP353, StCYP354, StCYP355, StCYP356, StCYP357, StCYP365, StCYP395
	GO:0071704	organic substance metabolic process	StCYP44, StCYP58, StCYP65, StCYP67, StCYP79, StCYP85, StCYP96, StCYP97, StCYP148, StCYP236, StCYP265, StCYP340, StCYP350, StCYP353 ,StCYP354, StCYP355, StCYP356, StCYP357, StCYP365, StCYP395
	GO:1901362	organic cyclic compound biosynthetic process	StCYP44, StCYP58, StCYP65, StCYP67, StCYP79, StCYP85, StCYP148, StCYP236, StCYP265, StCYP340, StCYP350, StCYP353, StCYP354, StCYP355, StCYP356, StCYP357, StCYP365, StCYP395
	GO:0008610	lipid biosynthetic process	StCYP44, StCYP58, StCYP65, StCYP67, StCYP79, StCYP148, StCYP236, StCYP265, StCYP340, StCYP350, StCYP353, StCYP354, StCYP355, StCYP356, StCYP357, StCYP365, StCYP395
	GO:1901576	organic substance biosynthetic process	StCYP44, StCYP58, StCYP65, StCYP67, StCYP79, StCYP85, StCYP148, StCYP236, StCYP265, StCYP340, StCYP350, StCYP353, StCYP354, StCYP355, StCYP356, StCYP357, StCYP365, StCYP395
	GO:0009416	response to light stimulus	StCYP58, StCYP79, StCYP265, StCYP340, StCYP353, StCYP365
	GO:0009791	post-embryonic development	StCYP58, StCYP65, StCYP79, StCYP148, StCYP265, StCYP340
	GO:1901700	response to oxygen-containing compound	StCYP67, StCYP96, StCYP97, StCYP353, StCYP365
CC	GO:0005783	endoplasmic reticulum	StCYP67, StCYP350
	GO:0012505	endomembrane system	StCYP67, StCYP350
	GO:0005737	cytoplasm	StCYP67, StCYP350
	GO:0005622	intracellular anatomical structure	StCYP67, StCYP350
	GO:0043226	organelle	StCYP67, StCYP350
	GO:0043227	membrane-bounded organelle	StCYP67, StCYP350
	GO:0043229	intracellular organelle	StCYP67, StCYP350
	GO:0043231	intracellular membrane-bounded organelle	StCYP67, StCYP350
MF	GO:0010295	(+)-abscisic acid 8'-hydroxylase activity	StCYP44, StCYP236, StCYP353, StCYP365
	GO:0008395	steroid hydroxylase activity	StCYP67, StCYP96, StCYP97
	GO:0020037	heme binding	StCYP79, StCYP340
	GO:0046906	tetrapyrrole binding	StCYP79, StCYP340
	GO:0080132	fatty acid alpha-hydroxylase activity	StCYP67, StCYP265
	GO:0097159	organic cyclic compound binding	StCYP79, StCYP340
	GO:1901363	heterocyclic compound binding	StCYP79, StCYP340
	GO:0036094	small molecule binding	StCYP79, StCYP340
	GO:0010012	steroid 22-alpha hydroxylase activity	StCYP67
	GO:0051777	ent-kaurenoate oxidase activity	StCYP350
	GO:0004497	monooxygenase activity	StCYP44, StCYP58, StCYP65, StCYP67, StCYP79, StCYP85, StCYP96, StCYP97, StCYP148, StCYP236, StCYP265, StCYP340, StCYP350, StCYP353, StCYP354, StCYP355, StCYP356, StCYP357, StCYP365, StCYP395
	GO:0016491	oxidoreductase activity	StCYP44, StCYP58, StCYP65, StCYP67, StCYP79, StCYP85, StCYP96, StCYP97, StCYP148, StCYP236, StCYP265, StCYP340, StCYP350, StCYP353, StCYP354, StCYP355, StCYP356, StCYP357, StCYP365, StCYP395
