# Supplementary material for: Comprehensive analysis and expression characterization of potato Cytochrome P450 gene family and the role of StCYP67 in abiotic stresses
Source: BMC Plant Biol. 2025 Sep 20;25:1207. doi: 10.1186/s12870-025-07392-y (PMC12449801; doi:10.1186/s12870-025-07392-y)
Supplement: Supplementary file 1 — Additional file 1. Figure S1. Phylogenetic relationship, conserved motifs and gene structure of StCYP450 genes. A Phylogenetic relationship of StCYP450 genes. B The conserved motifs of StCYP450 genes were showed in different colors. C The exon-intron structure. The coding sequence (CDS) and untranslated region (UTR) were showed in different colors, and the lines between the boxes mean introns. Figure S2. The chromosomal mapping analysis of StCYP450 gene family in potato. Table S1. Physical and chemical properties of StCYP450 gene family in potato. AA. amino acid sequence length; MW. molecular weight; pI. isoelectric point; GRAVY. grand average of hydropathicity; II. instability index; AI. aliphatic index; SL. subcellular localization; CP. chloroplast; C. cytoplasm; CY. cytoskeleton; N. nucleus; V. vacuole; M. mitochondrion; PM. plasma membrane; E. extracellular matrix; ER. endoplasmic reticulum; P. peroxisome; G. golgi apparatus; C_N. cytoplasm_nucleus. Table S2. String protein in Arabidopsis corresponding to CYPs gene family in potato of phylogenetic tree. Table S3. Functional annotation of StCYP450 related to BRs and ABA in potatoes. Table S4. The GO classification of the annotated StCYP85 clan genes in potato. Table S5. FPKM values of StCYP72 and StCYP85 genes in various potato tissues. Table S6. FPKM values of StCYP72 and StCYP85 genes in potato different treatments. Table S7. Sequences of primer employed in the amplification of StCYP67 gene and qRT-PCR analysis. [file 12870_2025_7392_MOESM1_ESM.zip › 12870_2025_7392_MOESM5_ESM.xlsx]

## Sheet: Table S5
Table S5. FPKM values of StCYP72 and StCYP85 genes in various potato tissues
Transcript_id	Gene clan	Gene name	Leaves	Flower	Tuber	Stem	Petiole	Mature whole fruit	Immature whole fruit	Roots (in vitro, Media B)	Shoots (in vitro, Media B)	Whole in vitro plant
Soltu.DM.07G021190.1	StCYP72	StCYP322	2.16216	1.02215	3.86589	0	0.4878	3.47314	0.0273317	7.19039	0.971938	8.11455
Soltu.DM.07G001250.1		StCYP306	29.6443	1.59612	10.2928	3.26608	10.7454	17.8185	1.42008	27.5778	20.9476	26.7221
Soltu.DM.10G003650.1		StCYP457	0	0	0.283565	0	0	0	0	0.164828	0	0.183527
Soltu.DM.03G013680.1		StCYP85	4.37645	21.6583	18.0368	11.0265	21.202	6.16225	31.5478	18.1637	32.7885	21.3019
Soltu.DM.06G032990.1		StCYP304	0.334992	2.03677	0.0288871	6.96141	10.3582	0	0.0456616	1.5082	0.323095	5.66222
Soltu.DM.03G017800.1		StCYP97	0	3.42374	0.0392819	0	0	0	0	0	0	0
Soltu.DM.03G017780.1		StCYP96	0	2.67146	0	0.41663	0.597172	0	0.0320439	0	0	0.166436
Soltu.DM.02G033600.1	StCYP85	StCYP79	0	0	0	0	0.117771	0	0.271181	0	0	0.0981015
Soltu.DM.07G022270.1		StCYP340	0.421154	0.610759	0.257196	4.85206	1.34191	0.0409759	0.416169	3.83324	5.96152	6.2421
Soltu.DM.02G009130.1		StCYP58	0	0	0	0	0	0	0.0402423	0	0	0
Soltu.DM.08G027080.1		StCYP395	0	0	0	0.746773	0	0.0301345	0.139669	3.09758	0.920585	1.0721
Soltu.DM.08G004200.1		StCYP354	0.970529	1.79644	0	6.23828	3.94642	0.186774	0	0	1.62215	1.92677
Soltu.DM.08G004290.1		StCYP357	0	0	0	4.34667	2.44681	4.37462	0.0436263	0.100825	0	1.95259
Soltu.DM.08G004280.1		StCYP356	0	0	0	0	0	0	0	0	0	0
Soltu.DM.08G004210.1		StCYP355	0.120305	5.03637	0.260801	44.206	15.7016	0.271796	0	0.135004	0.222269	9.57488
Soltu.DM.08G001220.1		StCYP350	0.0761622	0	0	0	0	0	0	0	0.0721037	0
Soltu.DM.06G009130.1		StCYP265	4.09297	2.3875	0.985531	1.92245	4.48138	27.3854	10.9261	0.236646	8.21292	0.914159
Soltu.DM.02G025220.1		StCYP67	1.01483	32.7032	2.03815	3.1563	8.44488	14.6697	2.4582	1.49274	16.5033	7.04994
Soltu.DM.02G024550.1		StCYP65	1.26629	24.0158	26.1891	6.67673	12.7262	11.6233	11.1485	27.295	12.0587	19.5162
Soltu.DM.03G036290.1		StCYP148	0	0.308364	0.17598	0.923922	0.290645	0.612201	0.863999	1.84801	0	0.48714
Soltu.DM.01G047740.1		StCYP44	4.06461	0	0.199894	0	0	0	0	0	0.257763	3.30092
Soltu.DM.04G033670.1		StCYP236	8.54835	6.30095	9.23801	12.1394	29.7631	3.30661	9.08261	1.8718	7.87139	19.1333
Soltu.DM.08G020150.1		StCYP365	0.190542	7.22983	2.58765	3.31934	0.178117	5.46449	3.6105	13.1797	1.17262	5.10073
