# Supplementary material for: Comprehensive analysis and expression characterization of potato Cytochrome P450 gene family and the role of StCYP67 in abiotic stresses
Source: BMC Plant Biol. 2025 Sep 20;25:1207. doi: 10.1186/s12870-025-07392-y (PMC12449801; doi:10.1186/s12870-025-07392-y)
Supplement: Supplementary file 1 — Additional file 1. Figure S1. Phylogenetic relationship, conserved motifs and gene structure of StCYP450 genes. A Phylogenetic relationship of StCYP450 genes. B The conserved motifs of StCYP450 genes were showed in different colors. C The exon-intron structure. The coding sequence (CDS) and untranslated region (UTR) were showed in different colors, and the lines between the boxes mean introns. Figure S2. The chromosomal mapping analysis of StCYP450 gene family in potato. Table S1. Physical and chemical properties of StCYP450 gene family in potato. AA. amino acid sequence length; MW. molecular weight; pI. isoelectric point; GRAVY. grand average of hydropathicity; II. instability index; AI. aliphatic index; SL. subcellular localization; CP. chloroplast; C. cytoplasm; CY. cytoskeleton; N. nucleus; V. vacuole; M. mitochondrion; PM. plasma membrane; E. extracellular matrix; ER. endoplasmic reticulum; P. peroxisome; G. golgi apparatus; C_N. cytoplasm_nucleus. Table S2. String protein in Arabidopsis corresponding to CYPs gene family in potato of phylogenetic tree. Table S3. Functional annotation of StCYP450 related to BRs and ABA in potatoes. Table S4. The GO classification of the annotated StCYP85 clan genes in potato. Table S5. FPKM values of StCYP72 and StCYP85 genes in various potato tissues. Table S6. FPKM values of StCYP72 and StCYP85 genes in potato different treatments. Table S7. Sequences of primer employed in the amplification of StCYP67 gene and qRT-PCR analysis. [file 12870_2025_7392_MOESM1_ESM.zip › 12870_2025_7392_MOESM7_ESM.xlsx]

## Sheet: Table S7
Table S7. Sequences of primer employed in the amplification of StCYP67 gene and qRT-PCR analysis
Gene name	Primer sequences (5' to 3')
StCYP67	Forward: ATGGTGCTGTGTTAGTTGCGCTTG
	Reverse: CTGTACACATCTCATGCTTC
StEF-1α	Forward: ATTGGAAACGGATATGCTCCA
	Reverse: TCCTTACCTGAACGCCTGTCA
CYP90A1/CPD	Forward: GCGTAAAAATCGACTCCCGC
	Reverse: GGGTGGTGAAAATGTTGCCG
CYP90B1/DWF4	Forward: TGACCGACCTCACGACTTTG
	Reverse: TTGGCCAGTTCAGATCCTGC
CYP90C1/ROT3	Forward: AAAATCGCCGCAACTCAAGG
	Reverse: TCCAGGGTCCACGCTTAGTA
CYP724B1	Forward: TGCACCGAAAGGCCCTTAAA
	Reverse: CAACACCTTGATCCTCCCCC
CYP85A1	Forward: CCCTGGTACTATGGGTTGGC
	Reverse: GGGACCAGTCCTTTTGCCTC
CYP85A3	Forward: TCCCACATACTTGGTTGCCC
	Reverse: CATGGACTGTGGGTAGCCTG
CYP72B1	Forward: CATTTGGGCTTGGAGTTCGC
	Reverse: ACGGGTGCACCATATTGAGG
CYP72C1	Forward: ACTCTCCTTACCAGCGGTCT
	Reverse: TGACCCTTCGTTGCACTTGA
